# Supplementary material for: SLC44A2 regulates vascular smooth muscle cell phenotypic switching and aortic aneurysm
Source: J Clin Invest. 2024 Jun 25;134(16):e173690. doi: 10.1172/JCI173690 (PMC11324303; doi:10.1172/JCI173690)
Supplement: Supporting data values [file jci-134-173690-s014.xlsx]

## Sheet: Figure 1
Figure 1B	N=5
	Slc44a2	Gapdh	∆CT	∆∆CT	2-∆∆CT
Saline	23.717	18.0526	5.66437	0.141914	0.906316
Saline	23.6241	18.4217	5.20236	-0.320094	1.24841
Saline	22.2394	16.974	5.26543	-0.257027	1.19501
Saline	23.0793	17.7218	5.35749	-0.164965	1.12114
Saline	22.4262	16.3035	6.12263	0.600172	0.659675
Ang II	22.1935	17.4613	4.73215	-0.790299	1.72943
Ang II	21.938	17.3888	4.54913	-0.973328	1.96336
Ang II	22.2367	17.5595	4.67713	-0.845322	1.79667
Ang II	22.1564	18.027	4.12934	-1.39311	2.62644
Ang II	21.8515	17.4122	4.43922	-1.08323	2.11878
	Uchl1	Gapdh	∆CT	∆∆CT	2-∆∆CT
Saline	26.111	18.0526	8.0584	2.53595	0.172426
Saline	26.1375	18.4217	7.71584	2.19338	0.218638
Saline	24.0784	16.974	7.10442	1.58196	0.334027
Saline	24.6387	17.7218	6.9169	1.39445	0.38039
Saline	24.4859	16.3035	8.18234	2.65989	0.158232
Ang II	24.8945	17.4613	7.43317	1.91071	0.265961
Ang II	25.7478	17.3888	8.35895	2.8365	0.14
Ang II	25.4324	17.5595	7.8729	2.35044	0.196086
Ang II	25.7672	18.027	7.7402	2.21774	0.214977
Ang II	25.2916	17.4122	7.87938	2.35692	0.195207
	Dkk3	Gapdh	∆CT	∆∆CT	2-∆∆CT
Saline	26.6853	18.0526	8.63271	3.11026	0.115803
Saline	26.7709	18.4217	8.3492	2.82675	0.14095
Saline	25.3371	16.974	8.36311	2.84066	0.139597
Saline	25.9311	17.7218	8.2093	2.68684	0.155303
Saline	25.2866	16.3035	8.98309	3.46063	0.0908335
Ang II	25.3705	17.4613	7.90915	2.38669	0.19122
Ang II	25.3676	17.3888	7.9788	2.45634	0.182208
Ang II	25.813	17.5595	8.25353	2.73107	0.150614
Ang II	25.5366	18.027	7.50958	1.98713	0.25224
Ang II	25.6011	17.4122	8.18884	2.66638	0.157521
	Anxa3	Gapdh	∆CT	∆∆CT	2-∆∆CT
Saline	27.3759	18.0526	9.3233	3.80084	0.0717517
Saline	27.3688	18.4217	8.94715	3.4247	0.0931241
Saline	25.9935	16.974	9.01944	3.49698	0.0885734
Saline	26.6799	17.7218	8.9581	3.43565	0.0924201
Saline	25.7471	16.3035	9.44359	3.92114	0.0660114
Ang II	25.8005	17.4613	8.33913	2.81668	0.141937
Ang II	25.6714	17.3888	8.2826	2.76015	0.147609
Ang II	25.5519	17.5595	7.99242	2.46996	0.180496
Ang II	26.2343	18.027	8.20731	2.68485	0.155517
Ang II	26.045	17.4122	8.63279	3.11034	0.115796
	Cryab	Gapdh	∆CT	∆∆CT	2-∆∆CT
Saline	27.0685	18.0526	9.01583	3.49338	0.088795
Saline	26.8095	18.4217	8.3878	2.86534	0.137229
Saline	25.396	16.974	8.42202	2.89956	0.134012
Saline	29.0173	17.7218	11.2954	5.77297	0.0182878
Saline	28.7709	16.3035	12.4673	6.94487	0.00811683
Ang II	27.939	17.4613	10.4776	4.95518	0.032236
Ang II	25.8736	17.3888	8.48471	2.96225	0.128314
Ang II	25.785	17.5595	8.22549	2.70303	0.15357
Ang II	26.3809	18.027	8.35391	2.83146	0.14049
Ang II	28.4858	17.4122	11.0735	5.55107	0.0213285
Figure 1D
	Number of Slc44a2+ cells	SUM	Slc44a2+ cells (%)
VSMCs	317	447	70.9172
Fibro	59		13.1991
EC	47		10.5145
M Φ	13		2.90828
T	4		0.894855
B	4		0.894855
Eryth	2		0.447427
DC	1		0.223714
Figure 1E	N=5
	Immunofluorescence intensity of SLC44A2	Average	Normalized			Immunofluorescence intensity of ACTA2	Average	Normalized
IgG	3.279	71.4088	0.0459187		IgG	5.03	142.211	0.0353701
IgG	7.436		0.104133		IgG	3.794		0.0266787
IgG	6.024		0.0843594		IgG	2.539		0.0178538
IgG	7.733		0.108292		IgG	5.771		0.0405807
IgG	5.648		0.0790939		IgG	8.42		0.059208
Saline	66.818		0.935711		Saline	111.561		0.784477
Saline	62.052		0.868969		Saline	126.14		0.886994
Saline	84.598		1.1847		Saline	192.226		1.3517
Saline	67.531		0.945696		Saline	137.43		0.966384
Saline	76.045		1.06492		Saline	143.696		1.01045
Ang II	120.98		1.69419		Ang II	44.803		0.315047
Ang II	149.968		2.10013		Ang II	52.944		0.372293
Ang II	173.723		2.4328		Ang II	96.198		0.676447
Ang II	187.54		2.62629		Ang II	59.409		0.417754
Ang II	114.607		1.60494		Ang II	41.012		0.288389
Figure 1F	N=5
	Slc44a2	Gapdh	∆CT	∆∆CT	2-∆∆CT
Saline	28.5015	16.2418	12.2597	0.28599	0.820179
Saline	27.4187	15.731	11.6877	-0.28599	1.21925
Ang II	28.7782	18.3945	10.3837	-1.58998	3.01044
Ang II	28.3943	18.0246	10.3697	-1.60399	3.03982
	Slc44a2	Gapdh	∆CT	∆∆CT	2-∆∆CT
Saline	28.6359	18.338	10.2978	0.349264	0.784985
Saline	27.45	17.06	10.3901	0.441524	0.736356
Saline	28.6079	19.4502	9.15778	-0.790787	1.73002
Ang II	28.9801	20.3714	8.6087	-1.33987	2.53128
Ang II	28.3631	18.9838	9.37931	-0.569255	1.48376
Ang II	27.2965	19.05	8.24642	-1.70215	3.25385
Figure 1G	N=6
	SLC44A2	GAPDH	SLC44A2/GAPDH	Average	Normalized
Non-AAA	7524.53	12091.7	0.62229	0.610086	1.02
Non-AAA	7718.65	12155.3	0.635005		1.04084
Non-AAA	6317.51	10814.7	0.584158		0.957501
Non-AAA	6421.05	10721.6	0.598891		0.98165
AAA	9922.77	9781.02	1.01449		1.66287
AAA	15629.6	10459.6	1.49429		2.4493
AAA	14859.5	10794.7	1.37656		2.25633
AAA	12886.9	11014.4	1.17001		1.91777
	SLC44A2	GAPDH	SLC44A2/GAPDH	Average	Normalized
Non-AAA	5737.75	6634.29	0.864863	0.843519	1.0253
Non-AAA	5016.02	6100.92	0.822174		0.974696
AAA	10803.9	5691.8	1.89815		2.25028
AAA	10628.9	6290.17	1.68976		2.00323
Figure 1H	N=6
	SLC44A2	GAPDH	∆CT	∆∆CT	2-∆∆CT
Non-AAA	26.6908	20.0483	6.64243	-0.142804	1.10405
Non-AAA	25.745	18.5781	7.16692	0.381686	0.76754
Non-AAA	26.1729	19.2643	6.9086	0.123366	0.918043
Non-AAA	26.0015	19.8268	6.17471	-0.610528	1.52682
Non-AAA	23.7732	16.5545	7.21867	0.433428	0.7405
Non-AAA	24.6142	18.0141	6.60009	-0.185148	1.13693
AAA	23.8166	18.1322	5.68442	-1.10082	2.14476
AAA	26.5468	21.2651	5.28173	-1.50351	2.83531
AAA	29.5706	24.057	5.51361	-1.27162	2.41433
AAA	21.1868	15.3094	5.8774	-0.907842	1.87624
AAA	24.9096	19.0522	5.85737	-0.927871	1.90247
AAA	28.0351	22.1782	5.85684	-0.928402	1.90317
Figure 1I	N=6
	Immunofluorescence intensity of SLC44A2	Average	Normalized			Immunofluorescence intensity of ACTA2	Average	Normalized
IgG	31.499	2831.96	0.0111227		IgG	29.911	7211.45	0.00414771
IgG	41.396		0.0146175		IgG	53.763		0.00745523
IgG	31.289		0.0110485		IgG	33.228		0.00460767
IgG	25.593		0.00903721		IgG	9.925		0.00137628
IgG	28.834		0.0101817		IgG	65.585		0.00909456
IgG	6.761		0.0023874		IgG	23.571		0.00326855
Non-AAA	3214.21		1.13498		Non-AAA	7994.83		1.10863
Non-AAA	2815.27		0.994107		Non-AAA	6336.59		0.878684
Non-AAA	2540.09		0.896939		Non-AAA	6165.4		0.854946
Non-AAA	2997.22		1.05836		Non-AAA	7357.81		1.0203
Non-AAA	2633.28		0.929845		Non-AAA	7086.99		0.982742
Non-AAA	2791.67		0.985774		Non-AAA	8327.08		1.1547
AAA	7104.25		2.5086		AAA	4281.04		0.593645
AAA	7327.47		2.58742		AAA	3575.11		0.495754
AAA	5823.8		2.05646		AAA	2883.48		0.399848
AAA	7530.77		2.65921		AAA	3775.85		0.523591
AAA	6657.48		2.35084		AAA	2761.97		0.382997
AAA	4377.07		1.5456		AAA	3164.69		0.438843

## Sheet: Figure 2
Figure 2A	N=5
	OPN	TUBULIN	OPN/TUBULIN		Average	Normalized
siNC	1875.55	18043.2	0.103948	0.207895	0.258881	0.803054
siNC+Ang II	4046.37	15948.6	0.253713	0.507426		1.96008
siSLC44A2	4234.92	16374.1	0.258636	0.517272		1.99811
siSLC44A2+Ang II	10066.2	17516.9	0.574658	1.14932		4.43956
	OPN	TUBULIN
siNC	2292.23	16717.5	0.137116	0.274232		1.0593
siNC+Ang II	4823.58	17744.7	0.271833	0.543666		2.10006
siSLC44A2	4965.02	16222	0.306066	0.612133		2.36454
siSLC44A2+Ang II	10560.2	16775.3	0.629511	1.25902		4.86333
	OPN	TUBULIN
siNC	4525.39	18045.9	0.250771	0.250771		0.968675
siNC+Ang II	9063.04	18846.1	0.480898	0.480898		1.85761
siSLC44A2	8823.99	18728.2	0.471161	0.471161		1.81999
siSLC44A2+Ang II	14307.7	16212.2	0.882527	0.882527		3.40901
	OPN	TUBULIN
siNC	3855.18	11579	0.332944	0.266355		1.02887
siNC+Ang II	7072.84	9767.26	0.724138	0.579311		2.23775
siSLC44A2	7837.82	10343.4	0.757762	0.60621		2.34166
siSLC44A2+Ang II	12655.8	10530.8	1.20179	0.961435		3.71382
	OPN	TUBULIN
siNC	5112.12	17320.5	0.295149	0.295149		1.1401
siNC+Ang II	9189.26	18464.5	0.497672	0.497672		1.9224
siSLC44A2	9311.62	19466.4	0.478344	0.478344		1.84774
siSLC44A2+Ang II	16948.2	14512.8	1.16781	1.16781		4.511
	KLF4	TUBULIN	KLF4/TUBULIN		Average	Normalized
siNC	6037.17	18043.2	0.334595	0.434973	0.471189	0.92314
siNC+Ang II	12605.4	15948.6	0.790376	1.02749		2.18063
siSLC44A2	13127.4	16374.1	0.801715	1.04223		2.21192
siSLC44A2+Ang II	21044	17516.9	1.20135	1.56176		3.31451
	KLF4	TUBULIN
siNC	8279.38	16717.5	0.495253	0.495253		1.05107
siNC+Ang II	14074.5	17744.7	0.793169	0.793169		1.68334
siSLC44A2	15880.9	16222	0.978969	0.978969		2.07766
siSLC44A2+Ang II	22989.5	16775.3	1.37044	1.37044		2.90847
	KLF4	TUBULIN
siNC	3317.76	18045.9	0.183851	0.459628		0.975466
siNC+Ang II	6873.7	18846.1	0.364729	0.911822		1.93515
siSLC44A2	8269.02	18728.2	0.441528	1.10382		2.34263
siSLC44A2+Ang II	11750.4	16212.2	0.724791	1.81198		3.84555
	KLF4	TUBULIN
siNC	6261.17	11579	0.540733	0.540733		1.14759
siNC+Ang II	12003	9767.26	1.2289	1.2289		2.60808
siSLC44A2	12651.2	10343.4	1.22312	1.22312		2.59581
siSLC44A2+Ang II	18952.7	10530.8	1.79975	1.79975		3.81959
	KLF4	TUBULIN
siNC	6139.46	17320.5	0.354463	0.425355		0.902728
siNC+Ang II	12067.9	18464.5	0.653572	0.784287		1.66449
siSLC44A2	10766.2	19466.4	0.553064	0.663677		1.40852
siSLC44A2+Ang II	16573	14512.8	1.14196	1.37035		2.90828
	ACTA2	GAPDH	ACTA2/GAPDH		Average	Normalized
siNC	17710.9	16098.7	1.10015	1.10015	1.07581	1.02262
siNC+Ang II	10842.2	16056	0.675271	0.675271		0.627686
siSLC44A2	9567.79	16980.6	0.563456	0.563456		0.52375
siSLC44A2+Ang II	5610.9	16260.1	0.345072	0.345072		0.320756
	ACTA2	GAPDH
siNC	16670.4	16516	1.00935	1.00935		0.938221
siNC+Ang II	9156.23	16136.9	0.567411	0.567411		0.527426
siSLC44A2	9051.04	14983.3	0.604076	0.604076		0.561508
siSLC44A2+Ang II	6194.12	14748.7	0.419977	0.419977		0.390382
	ACTA2	GAPDH
siNC	20944.3	19592.1	1.06902	1.06902		0.993685
siNC+Ang II	13553.7	16199.1	0.836696	0.836696		0.777736
siSLC44A2	11218.1	17250.1	0.650323	0.650323		0.604496
siSLC44A2+Ang II	2203.48	19504.8	0.112971	0.112971		0.10501
	ACTA2	GAPDH
siNC	17632	9529.92	1.85018	1.02788		0.955444
siNC+Ang II	10784	10612.4	1.01617	0.56454		0.524758
siSLC44A2	9048.48	9463.79	0.956115	0.531175		0.493744
siSLC44A2+Ang II	4519.61	12402.3	0.364418	0.202454		0.188188
	ACTA2	GAPDH
siNC	16572.1	14132	1.17266	1.17266		1.09003
siNC+Ang II	8301.84	13822.1	0.600623	0.600623		0.558298
siSLC44A2	7171.94	13163.6	0.544831	0.544831		0.506438
siSLC44A2+Ang II	2244.72	10931.4	0.205347	0.205347		0.190876
	TAGLN	GAPDH	TAGLN/GAPDH		Average	Normalized
siNC	13464.6	16098.7	0.83638	0.83638	0.841992	0.993335
siNC+Ang II	7717.02	16056	0.480631	0.480631		0.570826
siSLC44A2	7498.19	16980.6	0.441575	0.441575		0.524441
siSLC44A2+Ang II	4095.05	16260.1	0.251846	0.251846		0.299108
	TAGLN	GAPDH
siNC	14306.6	16516	0.866227	0.866227		1.02878
siNC+Ang II	7544.79	16136.9	0.46755	0.46755		0.555291
siSLC44A2	7461.94	14983.3	0.498018	0.498018		0.591476
siSLC44A2+Ang II	4165.25	14748.7	0.282415	0.282415		0.335413
	TAGLN	GAPDH
siNC	15816.8	19592.1	0.807307	0.807307		0.958806
siNC+Ang II	9974.07	16199.1	0.615719	0.615719		0.731265
siSLC44A2	11675.1	17250.1	0.676815	0.676815		0.803827
siSLC44A2+Ang II	3330.76	19504.8	0.170766	0.170766		0.202812
	TAGLN	GAPDH
siNC	16821.3	9529.92	1.7651	0.88255		1.04817
siNC+Ang II	13688.6	10612.4	1.28987	0.644934		0.765963
siSLC44A2	11353.2	9463.79	1.19964	0.599822		0.712385
siSLC44A2+Ang II	5684.97	12402.3	0.458381	0.229191		0.272201
	TAGLN	GAPDH
siNC	16504.1	14132	1.16785	0.817495		0.970906
siNC+Ang II	10835.7	13822.1	0.783939	0.548757		0.651737
siSLC44A2	11917.9	13163.6	0.905367	0.633757		0.752688
siSLC44A2+Ang II	6239.68	10931.4	0.570806	0.399564		0.474546
Figure 2B	N=5
	Area (cm2)	Average	Normalized
siNC	0.855	0.8902	96.0458
siNC	1.025		115.143
siNC	0.842		94.5855
siNC	0.831		93.3498
siNC	0.898		100.876
siSLC44A2	1.244		139.744
siSLC44A2	1.231		138.284
siSLC44A2	1.141		128.173
siSLC44A2	1.266		142.215
siSLC44A2	1.28		143.788
Figure 2C	N=5
	MMP intensity	Average	Normalized
siNC	153.62	152.64	1.00642
siNC+Ang II	392.572		2.57187
siSLC44A2	637.721		4.17793
siSLC44A2+Ang II	785.946		5.149
	MMP intensity
siNC	102.432		0.671067
siNC+Ang II	459.227		3.00855
siSLC44A2	398.576		2.61121
siSLC44A2+Ang II	711.986		4.66447
	MMP intensity
siNC	197.891		1.29645
siNC+Ang II	646.631		4.2363
siSLC44A2	449.432		2.94438
siSLC44A2+Ang II	676.348		4.43099
	MMP intensity
siNC	161.533		1.05826
siNC+Ang II	634.373		4.156
siSLC44A2	467.113		3.06022
siSLC44A2+Ang II	995.485		6.52177
	MMP intensity
siNC	147.726		0.967804
siNC+Ang II	471.18		3.08686
siSLC44A2	693.309		4.54211
siSLC44A2+Ang II	926.782		6.07167
Figure 2D	N=6
	Active MMP9		Average	Normalized
siNC	9169.75	9169.75	8053.42	1.13862
siNC+Ang II	18405.4	18405.4		2.28542
siSLC44A2	20087.4	20087.4		2.49427
siSLC44A2+Ang II	27866.6	27866.6		3.46022
	Active MMP9
siNC	7015.93	7015.93		0.871174
siNC+Ang II	16091.3	16091.3		1.99807
siSLC44A2	17577	17577		2.18255
siSLC44A2+Ang II	31821.8	31821.8		3.95134
	Active MMP9
siNC	1254.58	7527.46		0.934691
siNC+Ang II	2450.05	14700.3		1.82535
siSLC44A2	2591.03	15546.2		1.93038
siSLC44A2+Ang II	4139.12	24834.7		3.08374
	Active MMP9
siNC	1371.91	8231.47		1.02211
siNC+Ang II	2942.44	17654.6		2.19219
siSLC44A2	2743.05	16458.3		2.04364
siSLC44A2+Ang II	5378.94	32273.7		4.00745
	Active MMP9
siNC	1265.48	7592.86		0.942812
siNC+Ang II	3214.54	19287.2		2.39491
siSLC44A2	3002.95	18017.7		2.23728
siSLC44A2+Ang II	4358.07	26148.4		3.24687
	Active MMP9
siNC	1463.84	8783.05		1.0906
siNC+Ang II	3059.55	18357.3		2.27944
siSLC44A2	3154.55	18927.3		2.35022
siSLC44A2+Ang II	5401.52	32409.2		4.02427
	Active MMP2		Average	Normalized
siNC	4130.65	12392	13565.5	0.913493
siNC+Ang II	8378.28	25134.8		1.85285
siSLC44A2	8688.62	26065.9		1.92149
siSLC44A2+Ang II	17359.5	52078.4		3.83904
	Active MMP2
siNC	3681.07	11043.2		0.814067
siNC+Ang II	10467.1	31401.2		2.31479
siSLC44A2	10841.8	32525.5		2.39767
siSLC44A2+Ang II	19487.4	58462.2		4.30963
	Active MMP2
siNC	13951.7	13951.7		1.02847
siNC+Ang II	28999.8	28999.8		2.13777
siSLC44A2	30018.3	30018.3		2.21285
siSLC44A2+Ang II	38439.4	38439.4		2.83362
	Active MMP2
siNC	17768.6	17768.6		1.30984
siNC+Ang II	33541.2	33541.2		2.47254
siSLC44A2	28660.8	28660.8		2.11277
siSLC44A2+Ang II	40275.2	40275.2		2.96895
	Active MMP2
siNC	14218.5	14218.5		1.04814
siNC+Ang II	26020.5	26020.5		1.91814
siSLC44A2	27447.8	27447.8		2.02336
siSLC44A2+Ang II	36510.5	36510.5		2.69143
	Active MMP2
siNC	12018.8	12018.8		0.885986
siNC+Ang II	25922.4	25922.4		1.91091
siSLC44A2	23337.5	23337.5		1.72036
siSLC44A2+Ang II	35631.3	35631.3		2.62662
Figure 2E	N=5
	OPN	TUBULIN	OPN/TUBULIN		Average	Normalized
Vector	7569.12	15791.6	0.479312	0.239656	0.203717	1.17642
Vector+Ang II	17011.5	15972.6	1.06504	0.532521		2.61402
SLC44A2OE	7599.19	15658.8	0.485297	0.242649		1.19111
SLC44A2OE+Ang II	7688.41	16227.5	0.473788	0.236894		1.16286
	OPN	TUBULIN
Vector	6210.51	16233.6	0.382572	0.191286		0.938979
Vector+Ang II	12236.9	15827.5	0.773147	0.386573		1.8976
SLC44A2OE	6505.34	14352.8	0.453245	0.226623		1.11244
SLC44A2OE+Ang II	9480.36	14503.5	0.65366	0.32683		1.60433
	OPN	TUBULIN
Vector	1943.41	11026.6	0.176247	0.176247		0.865156
Vector+Ang II	4789.49	12161.7	0.393817	0.393817		1.93316
SLC44A2OE	2171.48	12473.7	0.174085	0.174085		0.854542
SLC44A2OE+Ang II	2309.79	12854.3	0.17969	0.17969		0.882055
	OPN	TUBULIN
Vector	2571.2	12547	0.204926	0.204926		1.00593
Vector+Ang II	6509.36	14010.5	0.464606	0.464606		2.28064
SLC44A2OE	2811.38	12670.9	0.221876	0.221876		1.08914
SLC44A2OE+Ang II	3168.35	14157.3	0.223796	0.223796		1.09856
	OPN	TUBULIN
Vector	9513.31	16126.6	0.589915	0.20647		1.01352
Vector+Ang II	18967.3	18738.6	1.0122	0.354271		1.73904
SLC44A2OE	10820.4	18108.3	0.597535	0.209137		1.02661
SLC44A2OE+Ang II	11853.4	18213.5	0.650803	0.227781		1.11813
	KLF4	TUBULIN	KLF4/TUBULIN		Average	Normalized
Vector	9978.14	15791.6	0.631863	0.758235	0.742644	1.02099
Vector+Ang II	17984.5	15972.6	1.12596	1.35116		1.81938
SLC44A2OE	11457.5	15658.8	0.731696	0.878035		1.18231
SLC44A2OE+Ang II	13083	16227.5	0.806222	0.967466		1.30273
	KLF4	TUBULIN
Vector	6547.39	16233.6	0.403324	0.806648		1.08618
Vector+Ang II	13989.2	15827.5	0.883856	1.76771		2.38029
SLC44A2OE	7229.75	14352.8	0.503717	1.00743		1.35655
SLC44A2OE+Ang II	7086.05	14503.5	0.488575	0.97715		1.31577
	KLF4	TUBULIN
Vector	8010.41	11026.6	0.726462	0.726462		0.97821
Vector+Ang II	18464.6	12161.7	1.51826	1.51826		2.0444
SLC44A2OE	7933.45	12473.7	0.636016	0.636016		0.85642
SLC44A2OE+Ang II	9937.45	12854.3	0.773082	0.773082		1.04099
	KLF4	TUBULIN
Vector	8879.62	12547	0.707708	0.707708		0.952957
Vector+Ang II	19484.3	14010.5	1.3907	1.3907		1.87263
SLC44A2OE	9214.28	12670.9	0.727199	0.727199		0.979202
SLC44A2OE+Ang II	9808.21	14157.3	0.692803	0.692803		0.932887
	KLF4	TUBULIN
Vector	7678.07	16126.6	0.476113	0.714169		0.961657
Vector+Ang II	19126	18738.6	1.02067	1.53101		2.06156
SLC44A2OE	9272.89	18108.3	0.512078	0.768118		1.0343
SLC44A2OE+Ang II	9768.84	18213.5	0.536351	0.804526		1.08333
	ACTA2	GAPDH	ACTA2/GAPDH		Average	Normalized
Vector	9308.14	14564.7	0.639088	0.639088	0.723365	0.883493
Vector+Ang II	5094.73	12910.9	0.394607	0.394607		0.545515
SLC44A2OE	15908.6	14317	1.11116	1.11116		1.5361
SLC44A2OE+Ang II	13929.5	13456.6	1.03515	1.03515		1.43102
	ACTA2	GAPDH
Vector	8567.41	11942.8	0.717372	0.717372		0.991715
Vector+Ang II	5227.15	12924.3	0.404445	0.404445		0.559115
SLC44A2OE	13033.3	12125.8	1.07484	1.07484		1.48588
SLC44A2OE+Ang II	13952.3	11269.4	1.23807	1.23807		1.71155
	ACTA2	GAPDH
Vector	12588.6	14164	0.888773	0.888773		1.22866
Vector+Ang II	7805.29	15035.6	0.519122	0.519122		0.717649
SLC44A2OE	17339.6	14462.7	1.19891	1.19891		1.65741
SLC44A2OE+Ang II	15927.6	13188.4	1.2077	1.2077		1.66956
	ACTA2	GAPDH
Vector	8394.48	13598.2	0.617323	0.617323		0.853404
Vector+Ang II	4520.44	12212.3	0.370154	0.370154		0.511711
SLC44A2OE	13377.9	13757.3	0.972424	0.972424		1.34431
SLC44A2OE+Ang II	14486	12185.6	1.18879	1.18879		1.64341
	ACTA2	GAPDH
Vector	7354.84	5850.56	1.25712	0.754271		1.04272
Vector+Ang II	3039.86	5533.97	0.549309	0.329585		0.455628
SLC44A2OE	10005.4	5720.51	1.74903	1.04942		1.45075
SLC44A2OE+Ang II	11642.1	6217.92	1.87234	1.1234		1.55302
	TAGLN	GAPDH	TAGLN/GAPDH		Average	Normalized
Vector	8005.36	14564.7	0.54964	0.54964	0.568089	0.967524
Vector+Ang II	4114.49	12910.9	0.318683	0.318683		0.560973
SLC44A2OE	11416.7	14317	0.797419	0.797419		1.40369
SLC44A2OE+Ang II	11682.3	13456.6	0.868152	0.868152		1.5282
	TAGLN	GAPDH
Vector	7415.75	11942.8	0.620941	0.620941		1.09303
Vector+Ang II	4820.44	12924.3	0.372976	0.372976		0.656545
SLC44A2OE	11542.6	12125.8	0.951901	0.951901		1.67562
SLC44A2OE+Ang II	9925.29	11269.4	0.880732	0.880732		1.55034
	TAGLN	GAPDH
Vector	8096.65	14164	0.571637	0.571637		1.00625
Vector+Ang II	4073.9	15035.6	0.270951	0.270951		0.476952
SLC44A2OE	11887.4	14462.7	0.821936	0.821936		1.44684
SLC44A2OE+Ang II	9467.02	13188.4	0.71783	0.71783		1.26359
	TAGLN	GAPDH
Vector	7239.46	13598.2	0.532383	0.532383		0.937147
Vector+Ang II	3517	12212.3	0.287988	0.287988		0.506941
SLC44A2OE	9794.94	13757.3	0.711983	0.711983		1.25329
SLC44A2OE+Ang II	9852.72	12185.6	0.808556	0.808556		1.42329
	TAGLN	GAPDH
Vector	8276.29	5850.56	1.41461	0.565846		0.996051
Vector+Ang II	5917.8	5533.97	1.06936	0.427743		0.752951
SLC44A2OE	13989.1	5720.51	2.44544	0.978174		1.72187
SLC44A2OE+Ang II	15339.3	6217.92	2.46695	0.986778		1.73701
Figure 2F	N=5
	Area (cm2)	Average	Normalized
Vector	0.957	0.936	102.244
Vector	0.989		105.662
Vector	0.948		101.282
Vector	0.844		90.1709
Vector	0.942		100.641
SLC44A2OE	0.707		75.5342
SLC44A2OE	0.719		76.8162
SLC44A2OE	0.642		68.5897
SLC44A2OE	0.613		65.4915
SLC44A2OE	0.622		66.453
Figure 2G	N=5
	MMP intensity	Average	Normalized
Vector	210.674	203.834	1.03356
Vector+Ang II	873.267		4.28421
SLC44A2OE	137.516		0.674648
SLC44A2OE+Ang II	309.619		1.51898
	MMP intensity
Vector	313.022		1.53567
Vector+Ang II	786.41		3.85809
SLC44A2OE	227.69		1.11704
SLC44A2OE+Ang II	510.692		2.50543
	MMP intensity
Vector	145.125		0.711977
Vector+Ang II	782.677		3.83978
SLC44A2OE	206.025		1.01075
SLC44A2OE+Ang II	286.294		1.40455
	MMP intensity
Vector	237.568		1.1655
Vector+Ang II	890.283		4.36769
SLC44A2OE	215.073		1.05514
SLC44A2OE+Ang II	305.856		1.50052
	MMP intensity
Vector	112.78		0.553294
Vector+Ang II	629.196		3.08681
SLC44A2OE	174.178		0.85451
SLC44A2OE+Ang II	205.029		1.00586
Figure 2H	N=6
	Active MMP9		Average	Normalized
Vector	14038.3	14038.3	12901	1.08816
Vector+Ang II	28882.1	28882.1		2.23875
SLC44A2OE	10351.9	10351.9		0.802409
SLC44A2OE+Ang II	13083.9	13083.9		1.01418
	Active MMP9
Vector	11363.4	11363.4		0.880818
Vector+Ang II	25209.3	25209.3		1.95406
SLC44A2OE	12511.4	12511.4		0.969803
SLC44A2OE+Ang II	15411.8	15411.8		1.19462
	Active MMP9
Vector	6229.38	12458.8		0.965719
Vector+Ang II	13556	27112		2.10154
SLC44A2OE	6477.84	12955.7		1.00424
SLC44A2OE+Ang II	8155.98	16312		1.26439
	Active MMP9
Vector	7768.88	15537.8		1.20438
Vector+Ang II	15668	31335.9		2.42895
SLC44A2OE	7188.27	14376.5		1.11437
SLC44A2OE+Ang II	6679.05	13358.1		1.03543
	Active MMP9
Vector	6712.5	13425		1.04062
Vector+Ang II	11451.3	22902.6		1.77526
SLC44A2OE	6167.06	12334.1		0.956059
SLC44A2OE+Ang II	6272.31	12544.6		0.972374
	Active MMP9
Vector	5291.4	10582.8		0.820308
Vector+Ang II	15344.8	30689.6		2.37885
SLC44A2OE	7275.94	14551.9		1.12796
SLC44A2OE+Ang II	6253.23	12506.5		0.969418
	Active MMP2		Average	Normalized
Vector	9385.88	13140.2	13058.3	1.00627
Vector+Ang II	22567.3	31594.3		2.41947
SLC44A2OE	8393.76	11751.3		0.899905
SLC44A2OE+Ang II	8156.38	11418.9		0.874454
	Active MMP2
Vector	8302.29	11623.2		0.890097
Vector+Ang II	17291.8	24208.5		1.85387
SLC44A2OE	8711.16	12195.6		0.933933
SLC44A2OE+Ang II	11795	16513.1		1.26456
	Active MMP2
Vector	13652.6	13652.6		1.04551
Vector+Ang II	24588.1	24588.1		1.88294
SLC44A2OE	9873.49	9873.49		0.756106
SLC44A2OE+Ang II	14733.2	14733.2		1.12826
	Active MMP2
Vector	11843.2	11843.2		0.906945
Vector+Ang II	20886.5	20886.5		1.59947
SLC44A2OE	8762.25	8762.25		0.671007
SLC44A2OE+Ang II	9966.68	9966.68		0.763242
	Active MMP2
Vector	14544.7	14544.7		1.11383
Vector+Ang II	27386.9	27386.9		2.09727
SLC44A2OE	15336.7	15336.7		1.17447
SLC44A2OE+Ang II	16149.6	16149.6		1.23673
	Active MMP2
Vector	13546.1	13546.1		1.03735
Vector+Ang II	23267.9	23267.9		1.78184
SLC44A2OE	12896.4	12896.4		0.9876
SLC44A2OE+Ang II	13865.6	13865.6		1.06182

## Sheet: Figure 3
Figure 3B	N=8-11
	Systolic blood pressure (mmHg)
	0 day	7 day	14 day	21 day	28 day
Lenti-Vector+Saline	127	114	113	113	115
Lenti-Vector+Saline	109	92	98	108	105
Lenti-Vector+Saline	116	131	130	124	121
Lenti-Vector+Saline	111	125	102	116	119
Lenti-Vector+Saline	108	112	110	115	122
Lenti-Vector+Saline	97	106	129	120	113
Lenti-Vector+Saline	120	129	119	99	90
Lenti-Vector+Saline	89	102	99	102	111
Lenti-Vector+Saline	114	105	117	79	112
Lenti-Vector+Saline	108	90	125	128	108
Lenti-Vector+Saline	118	82	82	126	159
Lenti-Vector+Ang II	114	134	139	130	142
Lenti-Vector+Ang II	123	124	147	150	155
Lenti-Vector+Ang II	118	119	155	172	141
Lenti-Vector+Ang II	100	118	131	146	140
Lenti-Vector+Ang II	104	144	139	142	151
Lenti-Vector+Ang II	114	130	128	153	154
Lenti-Vector+Ang II	113	125	130	178	175
Lenti-Vector+Ang II	105	158	142	140	187
Lenti-Vector+Ang II	93	169	151	159
Lenti-Vector+Ang II	110	143	144
Lenti-Vector+Ang II	99	124
Lenti-Slc44a2+Saline	105	100	106	104	113
Lenti-Slc44a2+Saline	117	109	118	115	111
Lenti-Slc44a2+Saline	111	120	119	114	129
Lenti-Slc44a2+Saline	102	113	108	126	116
Lenti-Slc44a2+Saline	103	122	115	120	122
Lenti-Slc44a2+Saline	95	132	109	152	108
Lenti-Slc44a2+Saline	120	79	91	104	105
Lenti-Slc44a2+Saline	104	105	120	104	119
Lenti-Slc44a2+Saline	113	98	110	115	99
Lenti-Slc44a2+Saline	98	76	138	119	109
Lenti-Slc44a2+Saline	125	124	122	106	107
Lenti-Slc44a2+Ang II	105	123	135	155	159
Lenti-Slc44a2+Ang II	106	142	120	161	151
Lenti-Slc44a2+Ang II	108	119	131	135	137
Lenti-Slc44a2+Ang II	128	126	132	144	164
Lenti-Slc44a2+Ang II	100	111	133	146	136
Lenti-Slc44a2+Ang II	96	145	164	120	180
Lenti-Slc44a2+Ang II	122	129	139	127	123
Lenti-Slc44a2+Ang II	108	155	145	150	171
Lenti-Slc44a2+Ang II	106	154	163	151	127
Lenti-Slc44a2+Ang II	98	124	148	179	160
Lenti-Slc44a2+Ang II	119	129	129
Figure 3C	N=11
	Aortic aneurysm number	Aortic aneurysm incidence (%)
Lenti-Vector+Ang II	8	72.7273
Lenti-Slc44a2+Ang II	2	18.1818
Figure 3E	N=8-11
	Maximal internal diameter (mm)
Lenti-Vector+Saline	0.92527
Lenti-Vector+Saline	0.936295
Lenti-Vector+Saline	1.04015
Lenti-Vector+Saline	0.921095
Lenti-Vector+Saline	1.24901
Lenti-Vector+Saline	0.991476
Lenti-Vector+Saline	0.910069
Lenti-Vector+Saline	0.892435
Lenti-Vector+Saline	0.797402
Lenti-Vector+Saline	0.845215
Lenti-Vector+Saline	1.01404
Lenti-Vector+Ang II	2.23767
Lenti-Vector+Ang II	1.97846
Lenti-Vector+Ang II	2.26202
Lenti-Vector+Ang II	1.38537
Lenti-Vector+Ang II	1.91333
Lenti-Vector+Ang II	1.90216
Lenti-Vector+Ang II	1.22615
Lenti-Vector+Ang II	1.41007
Lenti-Slc44a2+Saline	0.966901
Lenti-Slc44a2+Saline	1.18492
Lenti-Slc44a2+Saline	1.17348
Lenti-Slc44a2+Saline	0.864299
Lenti-Slc44a2+Saline	0.889055
Lenti-Slc44a2+Saline	0.988177
Lenti-Slc44a2+Saline	0.951135
Lenti-Slc44a2+Saline	0.856877
Lenti-Slc44a2+Saline	1.05238
Lenti-Slc44a2+Saline	0.96137
Lenti-Slc44a2+Saline	0.991476
Lenti-Slc44a2+Ang II	1.32085
Lenti-Slc44a2+Ang II	1.5336
Lenti-Slc44a2+Ang II	1.13377
Lenti-Slc44a2+Ang II	0.97719
Lenti-Slc44a2+Ang II	0.998171
Lenti-Slc44a2+Ang II	1.33023
Lenti-Slc44a2+Ang II	1.60107
Lenti-Slc44a2+Ang II	1.42226
Lenti-Slc44a2+Ang II	1.00999
Lenti-Slc44a2+Ang II	1.29878
Figure 3H	N=6
	MMP intensity	Average	Normalized
Lenti-Vector+Saline	63.926	61.348	1.04202
Lenti-Vector+Saline	70.099		1.14265
Lenti-Vector+Saline	69.541		1.13355
Lenti-Vector+Saline	55.613		0.906517
Lenti-Vector+Saline	43.942		0.716274
Lenti-Vector+Saline	64.967		1.05899
Lenti-Vector+Ang II	679.77		11.0806
Lenti-Vector+Ang II	556.314		9.06817
Lenti-Vector+Ang II	649.991		10.5951
Lenti-Vector+Ang II	514.566		8.38766
Lenti-Vector+Ang II	473.964		7.72583
Lenti-Vector+Ang II	784.936		12.7948
Lenti-Slc44a2+Saline	47.342		0.771696
Lenti-Slc44a2+Saline	58.507		0.95369
Lenti-Slc44a2+Saline	72.854		1.18755
Lenti-Slc44a2+Saline	39.803		0.648807
Lenti-Slc44a2+Saline	68.404		1.11502
Lenti-Slc44a2+Saline	63.269		1.03131
Lenti-Slc44a2+Ang II	109.265		1.78107
Lenti-Slc44a2+Ang II	95.326		1.55386
Lenti-Slc44a2+Ang II	98.913		1.61233
Lenti-Slc44a2+Ang II	129.877		2.11705
Lenti-Slc44a2+Ang II	88.92		1.44944
Lenti-Slc44a2+Ang II	76.777		1.2515
Figure 3I	N=6
	ACTA2 intensity	Average	Normalized
Lenti-Vector+Saline	146.742	133.494	1.09924
Lenti-Vector+Saline	128.014		0.958948
Lenti-Vector+Saline	133.937		1.00332
Lenti-Vector+Saline	116.548		0.873057
Lenti-Vector+Saline	119.727		0.896871
Lenti-Vector+Saline	155.997		1.16857
Lenti-Vector+Ang II	47.238		0.353858
Lenti-Vector+Ang II	80.823		0.605442
Lenti-Vector+Ang II	54.902		0.411269
Lenti-Vector+Ang II	57.547		0.431083
Lenti-Vector+Ang II	72.751		0.544975
Lenti-Vector+Ang II	61.263		0.458919
Lenti-Slc44a2+Saline	177.311		1.32823
Lenti-Slc44a2+Saline	197.866		1.48221
Lenti-Slc44a2+Saline	205.662		1.54061
Lenti-Slc44a2+Saline	183.196		1.37231
Lenti-Slc44a2+Saline	225.526		1.68941
Lenti-Slc44a2+Saline	264.819		1.98375
Lenti-Slc44a2+Ang II	218.933		1.64002
Lenti-Slc44a2+Ang II	231.478		1.73399
Lenti-Slc44a2+Ang II	199.079		1.49129
Lenti-Slc44a2+Ang II	188.614		1.4129
Lenti-Slc44a2+Ang II	200.716		1.50356
Lenti-Slc44a2+Ang II	174.256		1.30535
	OPN intensity in ACTA2+ area	Average	Normalized
Lenti-Vector+Saline	38.817	29.2908	1.32523
Lenti-Vector+Saline	27.938		0.953814
Lenti-Vector+Saline	34.595		1.18109
Lenti-Vector+Saline	22.796		0.778264
Lenti-Vector+Saline	24.25		0.827904
Lenti-Vector+Saline	27.349		0.933705
Lenti-Vector+Ang II	82.567		2.81887
Lenti-Vector+Ang II	137.169		4.683
Lenti-Vector+Ang II	74.915		2.55763
Lenti-Vector+Ang II	93.473		3.1912
Lenti-Vector+Ang II	113.264		3.86688
Lenti-Vector+Ang II	74.746		2.55186
Lenti-Slc44a2+Saline	37.471		1.27927
Lenti-Slc44a2+Saline	35.954		1.22748
Lenti-Slc44a2+Saline	20.391		0.696156
Lenti-Slc44a2+Saline	25.401		0.8672
Lenti-Slc44a2+Saline	23.233		0.793183
Lenti-Slc44a2+Saline	39.645		1.3535
Lenti-Slc44a2+Ang II	35.927		1.22656
Lenti-Slc44a2+Ang II	37.762		1.28921
Lenti-Slc44a2+Ang II	44.678		1.52532
Lenti-Slc44a2+Ang II	55.552		1.89657
Lenti-Slc44a2+Ang II	40.103		1.36913
Lenti-Slc44a2+Ang II	39.416		1.34568

## Sheet: Figure 4
Figure 4B	N=11-20
	Systolic blood pressure (mmHg)
	0 day	7 day	14 day	21 day	28 day
Slc44a2WT+Saline	116	113	125	117	130
Slc44a2WT+Saline	109	104	101	110	104
Slc44a2WT+Saline	126	120	108	106	112
Slc44a2WT+Saline	124	128	132	128	129
Slc44a2WT+Saline	102	131	128	126	110
Slc44a2WT+Saline	119	113	114	105	101
Slc44a2WT+Saline	118	113	125	123	118
Slc44a2WT+Saline	114	128	110	115	121
Slc44a2WT+Saline	109	105	114	104	109
Slc44a2WT+Saline	116	108	127	95	136
Slc44a2WT+Saline	123	118	124	113	97
Slc44a2WT+Ang II	126	138	139	154	162
Slc44a2WT+Ang II	99	152	161	148	166
Slc44a2WT+Ang II	114	122	130	157	145
Slc44a2WT+Ang II	114	143	138	149	157
Slc44a2WT+Ang II	95	126	162	166	148
Slc44a2WT+Ang II	112	145	136	157	138
Slc44a2WT+Ang II	133	126	157	175	184
Slc44a2WT+Ang II	119	124	150	138	167
Slc44a2WT+Ang II	102	130	151	144	178
Slc44a2WT+Ang II	101	147	147	154	128
Slc44a2WT+Ang II	103	159	132	140	171
Slc44a2WT+Ang II	120	127	129	143	168
Slc44a2WT+Ang II	117	139	167	154	145
Slc44a2WT+Ang II	119	159	178	123	136
Slc44a2WT+Ang II	103	169	145	150	146
Slc44a2WT+Ang II	117	140	121	168	188
Slc44a2WT+Ang II	130	141	158	137	148
Slc44a2WT+Ang II	110	133	128	141	175
Slc44a2WT+Ang II	102	142	173	123	164
Slc44a2WT+Ang II	104	140	160	156	175
Slc44a2SMKO+Saline	125	111	109	111	120
Slc44a2SMKO+Saline	109	121	115	125	109
Slc44a2SMKO+Saline	103	107	112	99	95
Slc44a2SMKO+Saline	111	121	107	127	111
Slc44a2SMKO+Saline	112	107	127	110	106
Slc44a2SMKO+Saline	118	110	141	115	103
Slc44a2SMKO+Saline	122	105	114	125	129
Slc44a2SMKO+Saline	125	137	105	127	137
Slc44a2SMKO+Saline	120	121	90	93	120
Slc44a2SMKO+Saline	101	134	118	117	121
Slc44a2SMKO+Saline	124	126	112	115	115
Slc44a2SMKO+Ang II	127	151	154	170	158
Slc44a2SMKO+Ang II	115	140	147	141	169
Slc44a2SMKO+Ang II	105	137	149	174	182
Slc44a2SMKO+Ang II	125	141	131
Slc44a2SMKO+Ang II	95	129	147	154	143
Slc44a2SMKO+Ang II	100	129	123	147	160
Slc44a2SMKO+Ang II	123	134	155	150	152
Slc44a2SMKO+Ang II	120	121	158	165	191
Slc44a2SMKO+Ang II	123	164	144	132	114
Slc44a2SMKO+Ang II	104	170	147	144	135
Slc44a2SMKO+Ang II	132	119	164	136	144
Slc44a2SMKO+Ang II	114	132	135	179	171
Slc44a2SMKO+Ang II	111	130	161	132	179
Slc44a2SMKO+Ang II	109	129
Slc44a2SMKO+Ang II	118	178	150	167	190
Slc44a2SMKO+Ang II	102	171	151	125	163
Slc44a2SMKO+Ang II	103	138	140	173	172
Slc44a2SMKO+Ang II	123	130	135	150	163
Slc44a2SMKO+Ang II	117	152	165	139	168
Slc44a2SMKO+Ang II	107	146	150	154
Figure 4C	N=11-20
	Aortic aneurysm number	Aortic aneurysm incidence (%)
Slc44a2WT+Ang II	1	5
Slc44a2SMKO+Ang II	16	80
Figure 4E	N=11-20
	Maximal internal diameter (mm)
Slc44a2WT+Saline	0.973707
Slc44a2WT+Saline	0.94445
Slc44a2WT+Saline	0.954954
Slc44a2WT+Saline	0.941319
Slc44a2WT+Saline	0.985525
Slc44a2WT+Saline	0.963412
Slc44a2WT+Saline	1.00319
Slc44a2WT+Saline	0.982518
Slc44a2WT+Saline	0.972653
Slc44a2WT+Saline	0.884937
Slc44a2WT+Saline	0.801261
Slc44a2WT+Ang II	1.84688
Slc44a2WT+Ang II	1.12962
Slc44a2WT+Ang II	1.13001
Slc44a2WT+Ang II	1.27645
Slc44a2WT+Ang II	0.999077
Slc44a2WT+Ang II	1.2143
Slc44a2WT+Ang II	1.31116
Slc44a2WT+Ang II	1.04139
Slc44a2WT+Ang II	1.20118
Slc44a2WT+Ang II	1.29084
Slc44a2WT+Ang II	1.03343
Slc44a2WT+Ang II	1.07093
Slc44a2WT+Ang II	1.02616
Slc44a2WT+Ang II	0.898495
Slc44a2WT+Ang II	0.90025
Slc44a2WT+Ang II	1.09853
Slc44a2WT+Ang II	1.38015
Slc44a2WT+Ang II	1.17008
Slc44a2WT+Ang II	1.39636
Slc44a2WT+Ang II	1.10181
Slc44a2SMKO+Saline	0.901534
Slc44a2SMKO+Saline	0.922103
Slc44a2SMKO+Saline	0.931063
Slc44a2SMKO+Saline	0.837665
Slc44a2SMKO+Saline	0.906058
Slc44a2SMKO+Saline	0.886989
Slc44a2SMKO+Saline	0.830667
Slc44a2SMKO+Saline	1.02961
Slc44a2SMKO+Saline	0.959879
Slc44a2SMKO+Saline	0.926118
Slc44a2SMKO+Saline	0.908858
Slc44a2SMKO+Ang II	1.77998
Slc44a2SMKO+Ang II	1.65011
Slc44a2SMKO+Ang II	2.2563
Slc44a2SMKO+Ang II	2.28439
Slc44a2SMKO+Ang II	1.80831
Slc44a2SMKO+Ang II	1.67376
Slc44a2SMKO+Ang II	1.59634
Slc44a2SMKO+Ang II	1.32653
Slc44a2SMKO+Ang II	2.28151
Slc44a2SMKO+Ang II	1.54442
Slc44a2SMKO+Ang II	1.3947
Slc44a2SMKO+Ang II	1.70341
Slc44a2SMKO+Ang II	1.56605
Slc44a2SMKO+Ang II	2.03337
Slc44a2SMKO+Ang II	1.40112
Slc44a2SMKO+Ang II	1.38626
Slc44a2SMKO+Ang II	1.53059
Figure 4H	N=5
	MMP intensity	Average	Normalized
Slc44a2WT+Saline	62.905	55.9214	1.12488
Slc44a2WT+Saline	51.995		0.929787
Slc44a2WT+Saline	73.431		1.31311
Slc44a2WT+Saline	54.246		0.97004
Slc44a2WT+Saline	37.03		0.662179
Slc44a2WT+Ang II	91.073		1.62859
Slc44a2WT+Ang II	115.483		2.06509
Slc44a2WT+Ang II	98.322		1.75822
Slc44a2WT+Ang II	147.419		2.63618
Slc44a2WT+Ang II	128.031		2.28948
Slc44a2SMKO+Saline	101.774		1.81995
Slc44a2SMKO+Saline	92.443		1.65309
Slc44a2SMKO+Saline	109.885		1.96499
Slc44a2SMKO+Saline	81.623		1.4596
Slc44a2SMKO+Saline	116.764		2.088
Slc44a2SMKO+Ang II	564.834		10.1005
Slc44a2SMKO+Ang II	590.769		10.5643
Slc44a2SMKO+Ang II	538.865		9.63611
Slc44a2SMKO+Ang II	616.211		11.0192
Slc44a2SMKO+Ang II	691.597		12.3673
Figure 4I	N=6
	ACTA2 intensity	Average	Normalized
Slc44a2WT+Saline	148.762	170.991	0.869999
Slc44a2WT+Saline	206.398		1.20707
Slc44a2WT+Saline	168.564		0.985806
Slc44a2WT+Saline	158.237		0.925411
Slc44a2WT+Saline	167.951		0.982221
Slc44a2WT+Saline	176.034		1.02949
Slc44a2WT+Ang II	99.001		0.578984
Slc44a2WT+Ang II	119.417		0.698382
Slc44a2WT+Ang II	136.029		0.795533
Slc44a2WT+Ang II	132.671		0.775895
Slc44a2WT+Ang II	145.665		0.851887
Slc44a2WT+Ang II	110.768		0.6478
Slc44a2SMKO+Saline	142.703		0.834564
Slc44a2SMKO+Saline	126.976		0.742589
Slc44a2SMKO+Saline	110.259		0.644823
Slc44a2SMKO+Saline	150.95		0.882795
Slc44a2SMKO+Saline	106.88		0.625062
Slc44a2SMKO+Saline	115.965		0.678194
Slc44a2SMKO+Ang II	59.236		0.346428
Slc44a2SMKO+Ang II	98.504		0.576077
Slc44a2SMKO+Ang II	64.902		0.379564
Slc44a2SMKO+Ang II	111.53		0.652257
Slc44a2SMKO+Ang II	68.606		0.401226
Slc44a2SMKO+Ang II	69.692		0.407577
	OPN intensity in ACTA2+ area	Average	Normalized
Slc44a2WT+Saline	32.584	39.0362	0.834713
Slc44a2WT+Saline	46.479		1.19067
Slc44a2WT+Saline	28.625		0.733294
Slc44a2WT+Saline	38.704		0.991491
Slc44a2WT+Saline	44.602		1.14258
Slc44a2WT+Saline	43.223		1.10726
Slc44a2WT+Ang II	51.156		1.31048
Slc44a2WT+Ang II	60.142		1.54067
Slc44a2WT+Ang II	81.529		2.08855
Slc44a2WT+Ang II	52.794		1.35244
Slc44a2WT+Ang II	55.091		1.41128
Slc44a2WT+Ang II	46.914		1.20181
Slc44a2SMKO+Saline	60.111		1.53988
Slc44a2SMKO+Saline	41.611		1.06596
Slc44a2SMKO+Saline	69.802		1.78814
Slc44a2SMKO+Saline	55.738		1.42786
Slc44a2SMKO+Saline	41.734		1.06911
Slc44a2SMKO+Saline	59.877		1.53389
Slc44a2SMKO+Ang II	119.461		3.06026
Slc44a2SMKO+Ang II	122.33		3.13376
Slc44a2SMKO+Ang II	137.209		3.51492
Slc44a2SMKO+Ang II	177.276		4.54133
Slc44a2SMKO+Ang II	124.246		3.18284
Slc44a2SMKO+Ang II	106.631		2.7316

## Sheet: Figure 5
Figure 5D	N=5
	Relative fluorescence intensity	Average	Normalized
Lenti-Vector+Saline	20.339	17.478	1.16369
Lenti-Vector+Saline	17.62		1.00812
Lenti-Vector+Saline	15.818		0.905023
Lenti-Vector+Saline	14.969		0.856448
Lenti-Vector+Saline	18.644		1.06671
Lenti-Vector+Ang II	37.032		2.11878
Lenti-Vector+Ang II	32.346		1.85067
Lenti-Vector+Ang II	44.308		2.53507
Lenti-Vector+Ang II	39.822		2.27841
Lenti-Vector+Ang II	46.342		2.65145
Lenti-Slc44a2+Saline	42.36		2.42362
Lenti-Slc44a2+Saline	34.036		1.94736
Lenti-Slc44a2+Saline	32.971		1.88643
Lenti-Slc44a2+Saline	49.023		2.80484
Lenti-Slc44a2+Saline	43.07		2.46424
Lenti-Slc44a2+Ang II	125.526		7.18194
Lenti-Slc44a2+Ang II	136.538		7.81199
Lenti-Slc44a2+Ang II	175.329		10.0314
Lenti-Slc44a2+Ang II	150.504		8.61105
Lenti-Slc44a2+Ang II	161.255		9.22617
Figure 5E	N=5
	A450	TGF-β Concentration (pg/ml)
Ctrl	0.1121	61.7744
Ctrl	0.1082	58.4214
Ctrl	0.0853	39.1066
Ctrl	0.1147	64.02
Ctrl	0.1052	55.8547
Ang II	0.165	109.084
Ang II	0.1593	103.822
Ang II	0.1564	101.161
Ang II	0.1541	99.0571
Ang II	0.1617	106.033
SLC44A2OE+Ang II	0.1885	131.193
SLC44A2OE+Ang II	0.1791	122.269
SLC44A2OE+Ang II	0.1787	121.891
SLC44A2OE+Ang II	0.1997	141.967
SLC44A2OE+Ang II	0.1868	129.571
SLC44A2OE+Ang II+siNRP1	0.1292	76.6947
SLC44A2OE+Ang II+siNRP1	0.1527	97.7798
SLC44A2OE+Ang II+siNRP1	0.1054	56.0255
SLC44A2OE+Ang II+siNRP1	0.1269	74.6671
SLC44A2OE+Ang II+siNRP1	0.1163	65.406
Figure 5G	N=5
	OPN	TUBULIN	OPN/TUBULIN		Average	Normalized
Ctrl	1297.31	4977.02	0.260659	0.260659	0.234847	1.10991
Ang II	2532.9	4684.9	0.540652	0.540652		2.30215
SLC44A2OE+Ang II	1242.93	4437.9	0.280072	0.280072		1.19257
SLC44A2OE+Ang II+siNRP1	2865.87	5074.85	0.564721	0.564721		2.40463
	OPN	TUBULIN
Ctrl	1192.38	15896.4	0.0750093	0.225028		0.95819
Ang II	2405.78	15997.7	0.150383	0.45115		1.92104
SLC44A2OE+Ang II	1254.06	14742	0.0850675	0.255202		1.08668
SLC44A2OE+Ang II+siNRP1	2009.12	16111.4	0.124702	0.374107		1.59298
	OPN	TUBULIN
Ctrl	2452.03	14086.5	0.17407	0.243698		1.03769
Ang II	5056.6	14541.7	0.347732	0.486825		2.07295
SLC44A2OE+Ang II	2774.69	12762.8	0.217404	0.304365		1.29602
SLC44A2OE+Ang II+siNRP1	4849.97	13003.4	0.372978	0.522169		2.22345
	OPN	TUBULIN
Ctrl	2052.89	6450.17	0.318269	0.227335		0.968016
Ang II	4990.07	6722.87	0.742253	0.530181		2.25756
SLC44A2OE+Ang II	2967.18	6676.17	0.444443	0.317459		1.35177
SLC44A2OE+Ang II+siNRP1	6157.77	7385.58	0.833756	0.59554		2.53587
	OPN	TUBULIN
Ctrl	6811.75	9394.92	0.725046	0.217514		0.926195
Ang II	13370.8	9246.22	1.44609	0.433826		1.84727
SLC44A2OE+Ang II	7588.05	9696.68	0.78254	0.234762		0.99964
SLC44A2OE+Ang II+siNRP1	12961.5	9973.63	1.29957	0.389872		1.66011
	KLF4	TUBULIN	KLF4/TUBULIN		Average	Normalized
Ctrl	4106.42	6905.58	0.594652	0.594652	0.479507	1.24013
Ang II	7290.73	6708.29	1.08682	1.08682		2.26654
SLC44A2OE+Ang II	4109.3	6972.05	0.589396	0.589396		1.22917
SLC44A2OE+Ang II+siNRP1	6751.2	6513.92	1.03643	1.03643		2.16144
	KLF4	TUBULIN
Ctrl	4549.07	9111.63	0.49926	0.49926		1.04119
Ang II	8089.15	9600.07	0.842614	0.842614		1.75725
SLC44A2OE+Ang II	5146.61	9129.36	0.563743	0.563743		1.17567
SLC44A2OE+Ang II+siNRP1	7452.9	10193.2	0.731167	0.731167		1.52483
	KLF4	TUBULIN
Ctrl	5679.51	14086.5	0.403189	0.403189		0.84084
Ang II	10784.8	14541.7	0.741649	0.741649		1.54669
SLC44A2OE+Ang II	5838.8	12762.8	0.457484	0.457484		0.954072
SLC44A2OE+Ang II+siNRP1	11198	13003.4	0.861158	0.861158		1.79592
	KLF4	TUBULIN
Ctrl	6055.29	6450.17	0.93878	0.46939		0.978901
Ang II	11731	6722.87	1.74494	0.87247		1.81951
SLC44A2OE+Ang II	7923.77	6676.17	1.18687	0.593437		1.2376
SLC44A2OE+Ang II+siNRP1	10987.7	7385.58	1.48773	0.743863		1.55131
	KLF4	TUBULIN
Ctrl	4049.64	9394.92	0.431046	0.431046		0.898934
Ang II	8772.66	9246.22	0.948784	0.948784		1.97866
SLC44A2OE+Ang II	6051.59	9696.68	0.624089	0.624089		1.30152
SLC44A2OE+Ang II+siNRP1	9318.08	9973.63	0.934271	0.934271		1.9484
	ACTA2	GAPDH	ACTA2/GAPDH		Average	Normalized
Ctrl	8709	7971.46	1.09252	1.09252	1.01584	1.07549
Ang II	5499.85	9670	0.568754	0.568754		0.559887
SLC44A2OE+Ang II	13786.3	9409.17	1.4652	1.4652		1.44235
SLC44A2OE+Ang II+siNRP1	6143.68	11772.1	0.521884	0.521884		0.513747
	ACTA2	GAPDH
Ctrl	8027.63	10513.7	0.763544	0.916252		0.901966
Ang II	6128.22	11439.9	0.535686	0.642823		0.6328
SLC44A2OE+Ang II	12708.3	10857.1	1.1705	1.4046		1.3827
SLC44A2OE+Ang II+siNRP1	3982.49	10305.1	0.386457	0.463749		0.456518
	ACTA2	GAPDH
Ctrl	6598.17	6107.51	1.08034	1.08034		1.06349
Ang II	3343.76	6747.46	0.495559	0.495559		0.487832
SLC44A2OE+Ang II	11297.6	6187.75	1.82579	1.82579		1.79732
SLC44A2OE+Ang II+siNRP1	4384.32	7228.17	0.60656	0.60656		0.597103
	ACTA2	GAPDH
Ctrl	11039.5	10640.4	1.0375	1.0375		1.02133
Ang II	6868.75	11538.9	0.59527	0.59527		0.585988
SLC44A2OE+Ang II	15961.1	13086.5	1.21967	1.21967		1.20065
SLC44A2OE+Ang II+siNRP1	5420.68	10586.4	0.512044	0.512044		0.50406
	ACTA2	GAPDH
Ctrl	9838.92	11361.6	0.865982	0.95258		0.937728
Ang II	5160.39	10714.1	0.481644	0.529808		0.521548
SLC44A2OE+Ang II	13666.9	10163.8	1.34467	1.47914		1.45607
SLC44A2OE+Ang II+siNRP1	6072.27	10707.9	0.567081	0.623789		0.614063
	TAGLN	TUBULIN	TAGLN/TUBULIN		Average	Normalized
Ctrl	7647.09	4949.32	1.54508	1.54508	1.38784	1.1133
Ang II	4231.6	4670.32	0.906063	0.906063		0.652857
SLC44A2OE+Ang II	11394.6	5375.32	2.1198	2.1198		1.5274
SLC44A2OE+Ang II+siNRP1	4059.95	6112.8	0.664171	0.664171		0.478563
	TAGLN	TUBULIN
Ctrl	7177.77	15865.1	0.452424	1.35727		0.977973
Ang II	3744.2	14569.2	0.256994	0.770981		0.555525
SLC44A2OE+Ang II	9600.38	15165.2	0.633055	1.89917		1.36843
SLC44A2OE+Ang II+siNRP1	3506.85	13525.8	0.259272	0.777816		0.56045
	TAGLN	GAPDH	TAGLN/GAPDH
Ctrl	7761.67	6107.51	1.27084	1.27084		0.915695
Ang II	4438.7	6747.46	0.657833	0.657833		0.473997
SLC44A2OE+Ang II	16126.5	6187.75	2.6062	2.6062		1.87788
SLC44A2OE+Ang II+siNRP1	5957.38	7228.17	0.82419	0.82419		0.593864
	TAGLN	GAPDH
Ctrl	7423.38	10640.4	0.697658	1.39532		1.00538
Ang II	4065.99	11538.9	0.352373	0.704746		0.5078
SLC44A2OE+Ang II	12951.7	13086.5	0.989702	1.9794		1.42625
SLC44A2OE+Ang II+siNRP1	5073.6	10586.4	0.479258	0.958517		0.690653
	TAGLN	GAPDH
Ctrl	7786.68	11361.6	0.685352	1.3707		0.987651
Ang II	4320.61	10714.1	0.403263	0.806527		0.581137
SLC44A2OE+Ang II	10185.2	10163.8	1.00211	2.00422		1.44413
SLC44A2OE+Ang II+siNRP1	4210.37	10707.9	0.3932	0.786401		0.566635
Figure 5H	N=5
	Area (cm2)	Average	Normalized
Vector	0.959	0.9292	103.207
Vector	0.821		88.3556
Vector	1.012		108.911
Vector	0.948		102.023
Vector	0.906		97.5032
SLC44A2OE	0.685		73.7193
SLC44A2OE	0.601		64.6793
SLC44A2OE	0.689		74.1498
SLC44A2OE	0.592		63.7107
SLC44A2OE	0.619		66.6164
SLC44A2OE+siNRP1	0.901		96.9651
SLC44A2OE+siNRP1	0.804		86.526
SLC44A2OE+siNRP1	1.013		109.019
SLC44A2OE+siNRP1	0.857		92.2299
SLC44A2OE+siNRP1	0.965		103.853
Figure 5I	N=6
	Active MMP9		Average	Normalized
Ctrl	12577.7	12577.7	13038.7	0.964645
Ang II	25630	25630		1.96569
SLC44A2OE+Ang II	14092	14092		1.08078
SLC44A2OE+Ang II+siNRP1	28327.9	28327.9		2.1726
	Active MMP9
Ctrl	8725.66	13088.5		1.00382
Ang II	15394	23091		1.77096
SLC44A2OE+Ang II	12961.3	19442		1.49109
SLC44A2OE+Ang II+siNRP1	14904.9	22357.3		1.71469
	Active MMP9
Ctrl	10401.7	12482		0.957302
Ang II	18042.8	21651.3		1.66054
SLC44A2OE+Ang II	10418.9	12502.7		0.958887
SLC44A2OE+Ang II+siNRP1	19384	23260.9		1.78398
	Active MMP9
Ctrl	9845.84	12799.6		0.98166
Ang II	19358.1	25165.5		1.93006
SLC44A2OE+Ang II	9754.94	12681.4		0.972597
SLC44A2OE+Ang II+siNRP1	20288.1	26374.6		2.02279
	Active MMP9
Ctrl	13423.8	13423.8		1.02954
Ang II	29948.8	29948.8		2.29691
SLC44A2OE+Ang II	15173.2	15173.2		1.1637
SLC44A2OE+Ang II+siNRP1	27707.3	27707.3		2.125
	Active MMP9
Ctrl	13860.7	13860.7		1.06304
Ang II	26809.3	26809.3		2.05613
SLC44A2OE+Ang II	11032.6	11032.6		0.846142
SLC44A2OE+Ang II+siNRP1	27632	27632		2.11923
	Active MMP2		Average	Normalized
Ctrl	14679.3	14679.3	13432.5	1.09281
Ang II	26150	26150		1.94677
SLC44A2OE+Ang II	16463.4	16463.4		1.22564
SLC44A2OE+Ang II+siNRP1	32900.5	32900.5		2.44931
	Active MMP2
Ctrl	7837.83	14108.1		1.05029
Ang II	16847.2	30325		2.25757
SLC44A2OE+Ang II	9093.28	16367.9		1.21853
SLC44A2OE+Ang II+siNRP1	15547.6	27985.6		2.08342
	Active MMP2
Ctrl	18430.6	12901.5		0.960463
Ang II	37245	26071.5		1.94092
SLC44A2OE+Ang II	23840.7	16688.5		1.24239
SLC44A2OE+Ang II+siNRP1	34276	23993.2		1.7862
	Active MMP2
Ctrl	20904.7	12542.8		0.933766
Ang II	41095.5	24657.3		1.83564
SLC44A2OE+Ang II	19959.9	11975.9		0.891561
SLC44A2OE+Ang II+siNRP1	34002.4	20401.5		1.51881
	Active MMP2
Ctrl	12862.8	12862.8		0.957585
Ang II	26115.2	26115.2		1.94417
SLC44A2OE+Ang II	14931.5	14931.5		1.11159
SLC44A2OE+Ang II+siNRP1	32971.6	32971.6		2.45461
	Active MMP2
Ctrl	13500.8	13500.8		1.00508
Ang II	23600.5	23600.5		1.75697
SLC44A2OE+Ang II	12801.5	12801.5		0.953021
SLC44A2OE+Ang II+siNRP1	21026.1	21026.1		1.56531
Figure 5J	N=5
	MMP intensity	Average	Normalized
Ctrl	389.196	424.737	0.916323
Ang II	1428.82		3.36401
SLC44A2OE+Ang II	270.246		0.636267
SLC44A2OE+Ang II+siNRP1	1431.33		3.36991
	MMP intensity
Ctrl	432.083		1.0173
Ang II	1517.85		3.57363
SLC44A2OE+Ang II	423.091		0.996126
SLC44A2OE+Ang II+siNRP1	1532.58		3.60831
	MMP intensity
Ctrl	417.944		0.984008
Ang II	1349.38		3.17698
SLC44A2OE+Ang II	665.308		1.5664
SLC44A2OE+Ang II+siNRP1	1426.45		3.35844
	MMP intensity
Ctrl	485.789		1.14374
Ang II	1605.77		3.78061
SLC44A2OE+Ang II	499.575		1.1762
SLC44A2OE+Ang II+siNRP1	1481.69		3.4885
	MMP intensity
Ctrl	398.671		0.938631
Ang II	1324.24		3.11779
SLC44A2OE+Ang II	466.244		1.09773
SLC44A2OE+Ang II+siNRP1	1520.41		3.57967

## Sheet: Figure 6
Figure 6C	N=5
	A450	TGF-β Concentration (pg/ml)
Vector	0.1931	46.2691
SLC44A2WT	0.2494	56.7718
SLC44A2Δ55-232	0.1824	44.4877
SLC44A2Δ254-480	0.2681	60.6803
SLC44A2Δ505-659	0.151	39.6559
	A450
Vector	0.1691	42.369
SLC44A2WT	0.3253	73.9358
SLC44A2Δ55-232	0.1957	46.7123
SLC44A2Δ254-480	0.2707	61.2403
SLC44A2Δ505-659	0.1774	43.6788
	A450
Vector	0.1554	40.2974
SLC44A2WT	0.2791	63.0773
SLC44A2Δ55-232	0.1683	42.2449
SLC44A2Δ254-480	0.2957	66.8317
SLC44A2Δ505-659	0.1418	38.352
	A450
Vector	0.1382	37.8556
SLC44A2WT	0.2348	53.8659
SLC44A2Δ55-232	0.1726	42.9163
SLC44A2Δ254-480	0.2396	54.8072
SLC44A2Δ505-659	0.1308	36.8597
	A450
Vector	0.1485	39.2966
SLC44A2WT	0.2997	67.761
SLC44A2Δ55-232	0.1301	36.7671
SLC44A2Δ254-480	0.2783	62.9005
SLC44A2Δ505-659	0.1946	46.5243
Figure 6H	N=5
	A450	TGF-β Concentration (pg/ml)
Ctrl	0.168	58.3089
Ang II	0.2184	90.2826
SLC44A2OE+Ang II	0.2666	121.336
siITGB3	0.1468	45.0115
siITGB3+Ang II	0.1872	70.4295
siITGB3+SLC44A2OE+Ang II	0.1904	72.4567
	A450
Ctrl	0.1769	63.9181
Ang II	0.1983	77.4703
SLC44A2OE+Ang II	0.3075	148.05
siITGB3	0.1519	48.2022
siITGB3+Ang II	0.1877	70.7461
siITGB3+SLC44A2OE+Ang II	0.1807	66.3179
	A450
Ctrl	0.1849	68.9737
Ang II	0.2457	107.814
SLC44A2OE+Ang II	0.2967	140.964
siITGB3	0.1571	51.4608
siITGB3+Ang II	0.2179	89.9629
siITGB3+SLC44A2OE+Ang II	0.2117	86.0029
	A450
Ctrl	0.1702	59.694
Ang II	0.2336	100.025
SLC44A2OE+Ang II	0.2724	125.104
siITGB3	0.1326	36.155
siITGB3+Ang II	0.1786	64.9914
siITGB3+SLC44A2OE+Ang II	0.187	70.3028
	A450
Ctrl	0.1737	61.8995
Ang II	0.2421	105.493
SLC44A2OE+Ang II	0.2853	133.509
siITGB3	0.1394	40.3911
siITGB3+Ang II	0.1714	60.4499
siITGB3+SLC44A2OE+Ang II	0.1825	67.4557
Figure 6J	N=5
	MMP intensity	Average	Normalized
Ctrl	225.52	227.134	0.992893
Ang II	932.38		4.10497
SLC44A2OE+Ang II	320.404		1.41064
siITGB3	477.228		2.10108
siITGB3+Ang II	1131.32		4.98084
siITGB3+SLC44A2OE+Ang II	1047.82		4.61321
	MMP intensity
Ctrl	190.774		0.839918
Ang II	803.373		3.537
SLC44A2OE+Ang II	387.884		1.70773
siITGB3	487.368		2.14573
siITGB3+Ang II	905.388		3.98614
siITGB3+SLC44A2OE+Ang II	930.334		4.09597
	MMP intensity
Ctrl	265.792		1.1702
Ang II	880.653		3.87724
SLC44A2OE+Ang II	328.311		1.44545
siITGB3	506.026		2.22787
siITGB3+Ang II	1100.62		4.84566
siITGB3+SLC44A2OE+Ang II	1013.83		4.46358
	MMP intensity
Ctrl	223.808		0.985356
Ang II	898.987		3.95796
SLC44A2OE+Ang II	338.986		1.49245
siITGB3	493.852		2.17427
siITGB3+Ang II	987.874		4.3493
siITGB3+SLC44A2OE+Ang II	1019.74		4.48959
	MMP intensity
Ctrl	229.777		1.01164
Ang II	831.858		3.66241
SLC44A2OE+Ang II	344.04		1.5147
siITGB3	438.533		1.93072
siITGB3+Ang II	1024.96		4.51256
siITGB3+SLC44A2OE+Ang II	1073.61		4.72677
Figure 6K	N=5
	OPN	GAPDH	∆CT	∆∆CT	2-∆∆CT
Ctrl	25.3191	15.5706	9.74851	-0.00957794	1.00666
Ctrl	25.9023	15.8053	10.0969	0.338849	0.790672
Ctrl	25.6806	15.7405	9.9401	0.182012	0.881473
Ctrl	25.3263	15.8838	9.44248	-0.315607	1.24454
Ctrl	26.8744	17.312	9.56241	-0.195676	1.14526
Ang II	26.5698	18.1448	8.42497	-1.33312	2.51947
Ang II	24.7392	16.639	8.1002	-1.65789	3.15555
Ang II	25.0165	16.0774	8.93911	-0.818981	1.76416
Ang II	24.9034	16.5102	8.39322	-1.36487	2.57553
Ang II	25.2877	17.0925	8.19518	-1.56291	2.95448
SLC44A2OE+Ang II	24.5567	15.3205	9.23615	-0.521937	1.43588
SLC44A2OE+Ang II	26.1545	16.9278	9.22675	-0.53134	1.44527
SLC44A2OE+Ang II	25.6315	16.3241	9.3074	-0.45069	1.36669
SLC44A2OE+Ang II	25.0188	15.8797	9.13911	-0.618981	1.53579
SLC44A2OE+Ang II	25.9489	17.0422	8.90669	-0.851396	1.80425
siITGB3	25.3431	15.5178	9.82533	0.0672434	0.95446
siITGB3	25.4037	16.1822	9.22148	-0.536611	1.45056
siITGB3	26.0977	16.5178	9.57983	-0.17826	1.13152
siITGB3	25.5883	16.209	9.37935	-0.378739	1.30021
siITGB3	25.4616	16.3464	9.11521	-0.642881	1.56144
siITGB3+Ang II	23.5359	15.2882	8.2477	-1.51038	2.84886
siITGB3+Ang II	23.6195	15.5594	8.06011	-1.69798	3.24446
siITGB3+Ang II	23.9209	15.5213	8.39964	-1.35845	2.56409
siITGB3+Ang II	24.0268	15.7017	8.32503	-1.43306	2.70019
siITGB3+Ang II	24.0327	16.1114	7.92124	-1.83685	3.57229
siITGB3+SLC44A2OE+Ang II	25.067	16.7354	8.33161	-1.42648	2.68791
siITGB3+SLC44A2OE+Ang II	24.1615	15.9819	8.17965	-1.57844	2.98646
siITGB3+SLC44A2OE+Ang II	24.8007	16.3288	8.47197	-1.28612	2.43871
siITGB3+SLC44A2OE+Ang II	25.2548	17.2138	8.04097	-1.71712	3.2878
siITGB3+SLC44A2OE+Ang II	25.9433	17.5867	8.35659	-1.4015	2.64176
	KLF4	GAPDH	∆CT	∆∆CT	2-∆∆CT
Ctrl	24.235	15.5706	8.66434	0.0460027	0.968616
Ctrl	24.6655	15.8053	8.86012	0.241787	0.845697
Ctrl	24.3685	15.7405	8.62796	0.0096175	0.993356
Ctrl	24.2267	15.8838	8.34294	-0.2754	1.21033
Ctrl	25.9083	17.312	8.59633	-0.0220073	1.01537
Ang II	25.2287	18.1448	7.08386	-1.53448	2.89684
Ang II	24.0341	16.639	7.39504	-1.2233	2.3348
Ang II	23.1221	16.0774	7.04474	-1.5736	2.97646
Ang II	23.0145	16.5102	6.50438	-2.11396	4.32879
Ang II	24.0495	17.0925	6.957	-1.66134	3.1631
SLC44A2OE+Ang II	23.2683	15.3205	7.94775	-0.67059	1.59172
SLC44A2OE+Ang II	25.2078	16.9278	8.28002	-0.338316	1.26428
SLC44A2OE+Ang II	24.1665	16.3241	7.8424	-0.775941	1.71231
SLC44A2OE+Ang II	24.1919	15.8797	8.31218	-0.306155	1.23641
SLC44A2OE+Ang II	24.7763	17.0422	7.73415	-0.884192	1.84573
siITGB3	23.9535	15.5178	8.43567	-0.182672	1.13498
siITGB3	24.2117	16.1822	8.02949	-0.58885	1.50405
siITGB3	24.975	16.5178	8.45714	-0.1612	1.11822
siITGB3	24.4047	16.209	8.19568	-0.422657	1.34039
siITGB3	24.3766	16.3464	8.03028	-0.588061	1.50322
siITGB3+Ang II	21.8202	15.2882	6.53192	-2.08642	4.24692
siITGB3+Ang II	22.0882	15.5594	6.52876	-2.08958	4.25623
siITGB3+Ang II	22.2589	15.5213	6.7376	-1.88074	3.68264
siITGB3+Ang II	22.1577	15.7017	6.456	-2.16234	4.4764
siITGB3+Ang II	22.9553	16.1114	6.84381	-1.77453	3.42127
siITGB3+SLC44A2OE+Ang II	23.3102	16.7354	6.57477	-2.04356	4.12262
siITGB3+SLC44A2OE+Ang II	22.7705	15.9819	6.78861	-1.82972	3.55469
siITGB3+SLC44A2OE+Ang II	23.031	16.3288	6.70229	-1.91605	3.77388
siITGB3+SLC44A2OE+Ang II	23.886	17.2138	6.67225	-1.94609	3.85329
siITGB3+SLC44A2OE+Ang II	24.0644	17.5867	6.47769	-2.14065	4.40959
	MMP2	GAPDH	∆CT	∆∆CT	2-∆∆CT
Ctrl	18.0988	15.5706	2.52817	0.222784	0.85691
Ctrl	18.1145	15.8053	2.3092	0.00381424	0.99736
Ctrl	18.312	15.7405	2.57154	0.26616	0.83153
Ctrl	18.0309	15.8838	2.14712	-0.158264	1.11594
Ctrl	19.2829	17.312	1.97089	-0.334494	1.26093
Ang II	18.3537	18.1448	0.208841	-2.09654	4.27683
Ang II	17.0322	16.639	0.39315	-1.91223	3.76391
Ang II	16.6957	16.0774	0.618275	-1.68711	3.2201
Ang II	16.8593	16.5102	0.34911	-1.95627	3.88058
Ang II	17.3384	17.0925	0.245885	-2.0595	4.16841
SLC44A2OE+Ang II	17.0113	15.3205	1.69077	-0.614608	1.53114
SLC44A2OE+Ang II	17.8862	16.9278	0.958452	-1.34693	2.5437
SLC44A2OE+Ang II	17.3726	16.3241	1.04846	-1.25692	2.38985
SLC44A2OE+Ang II	17.3042	15.8797	1.42448	-0.8809	1.84152
SLC44A2OE+Ang II	18.1107	17.0422	1.06857	-1.23682	2.35678
siITGB3	17.2769	15.5178	1.75906	-0.546318	1.46035
siITGB3	18.0731	16.1822	1.89084	-0.414541	1.33287
siITGB3	18.0203	16.5178	1.50247	-0.802914	1.74462
siITGB3	18.0646	16.209	1.8556	-0.449778	1.36583
siITGB3	18.1589	16.3464	1.81255	-0.492837	1.40721
siITGB3+Ang II	15.6479	15.2882	0.359705	-1.94568	3.85219
siITGB3+Ang II	15.6144	15.5594	0.0550304	-2.25035	4.75799
siITGB3+Ang II	15.7875	15.5213	0.266225	-2.03916	4.11005
siITGB3+Ang II	15.869	15.7017	0.167301	-2.13808	4.40176
siITGB3+Ang II	16.0819	16.1114	-0.0295406	-2.33492	5.04524
siITGB3+SLC44A2OE+Ang II	17.1519	16.7354	0.416462	-1.88892	3.70358
siITGB3+SLC44A2OE+Ang II	16.1297	15.9819	0.14787	-2.15751	4.46145
siITGB3+SLC44A2OE+Ang II	16.5748	16.3288	0.246056	-2.05933	4.16792
siITGB3+SLC44A2OE+Ang II	17.36	17.2138	0.146163	-2.15922	4.46673
siITGB3+SLC44A2OE+Ang II	17.9583	17.5867	0.371586	-1.9338	3.82059
	MMP9	GAPDH	∆CT	∆∆CT	2-∆∆CT
Ctrl	29.2701	15.867	13.4031	0.00046711	0.999676
Ctrl	29.6828	16.3977	13.2852	-0.117489	1.08485
Ctrl	29.2622	15.8352	13.427	0.0243557	0.98326
Ctrl	29.3896	16.1397	13.25	-0.152722	1.11166
Ctrl	31.4306	17.7825	13.6481	0.245388	0.843589
Ang II	28.0227	15.6927	12.33	-1.0727	2.10336
Ang II	29.0577	16.9848	12.0729	-1.32979	2.51367
Ang II	28.588	16.1417	12.4463	-0.956402	1.94046
Ang II	28.2393	15.8464	12.393	-1.00971	2.0135
Ang II	28.996	17.0107	11.9853	-1.41742	2.67107
SLC44A2OE+Ang II	30.8634	18.2549	12.6085	-0.794167	1.73408
SLC44A2OE+Ang II	29.9958	16.6251	13.3707	-0.031954	1.0224
SLC44A2OE+Ang II	29.1103	16.0623	13.048	-0.354706	1.27872
SLC44A2OE+Ang II	28.9013	16.4172	12.4842	-0.918507	1.89016
SLC44A2OE+Ang II	30.0478	17.0486	12.9992	-0.403477	1.32269
siITGB3	29.4646	16.3801	13.0845	-0.31815	1.24673
siITGB3	29.4614	16.3124	13.149	-0.25367	1.19224
siITGB3	29.9144	17.23	12.6844	-0.718281	1.64522
siITGB3	30.0852	16.2452	13.84	0.437364	0.738482
siITGB3	29.4065	16.4156	12.9909	-0.411764	1.33031
siITGB3+Ang II	27.9813	15.8617	12.1196	-1.2831	2.43361
siITGB3+Ang II	28.0897	16.0961	11.9936	-1.4091	2.65571
siITGB3+Ang II	28.0502	15.8223	12.228	-1.17471	2.25747
siITGB3+Ang II	28.1126	16.2259	11.8866	-1.51603	2.86002
siITGB3+Ang II	28.4533	16.4271	12.0261	-1.37653	2.59644
siITGB3+SLC44A2OE+Ang II	29.2021	16.9826	12.2196	-1.18311	2.27065
siITGB3+SLC44A2OE+Ang II	28.5837	16.0817	12.5021	-0.900622	1.86687
siITGB3+SLC44A2OE+Ang II	28.6144	16.5412	12.0733	-1.32941	2.51301
siITGB3+SLC44A2OE+Ang II	29.6454	17.4414	12.204	-1.19863	2.29522
siITGB3+SLC44A2OE+Ang II	29.2108	17.2638	11.947	-1.45566	2.74281
	ACTA2	GAPDH	∆CT	∆∆CT	2-∆∆CT
Ctrl	18.8579	14.9553	3.90264	0.32285	0.799489
Ctrl	18.8717	15.3848	3.48686	-0.0929376	1.06654
Ctrl	18.5114	14.9062	3.60514	0.0253439	0.982586
Ctrl	18.8203	15.3963	3.42394	-0.155852	1.11408
Ctrl	20.1775	16.6971	3.48039	-0.0994043	1.07133
Ang II	22.4002	18.0035	4.39673	0.816937	0.567646
Ang II	20.6717	15.8149	4.85686	1.27707	0.412632
Ang II	20.1729	15.5136	4.6593	1.07951	0.473191
Ang II	20.2486	15.8047	4.44383	0.864039	0.549412
Ang II	21.06	17.086	3.97403	0.394233	0.760894
SLC44A2OE+Ang II	17.6734	14.8757	2.79774	-0.782055	1.71958
SLC44A2OE+Ang II	19.0107	16.0454	2.96534	-0.614454	1.53098
SLC44A2OE+Ang II	18.6217	15.9039	2.71777	-0.862024	1.81759
SLC44A2OE+Ang II	17.8629	15.1959	2.66701	-0.912785	1.88268
SLC44A2OE+Ang II	19.5763	16.3973	3.17899	-0.400804	1.32024
siITGB3	19.0366	14.9923	4.04427	0.464482	0.724731
siITGB3	19.204	15.5521	3.65187	0.0720768	0.951268
siITGB3	19.4953	16.0045	3.49082	-0.0889711	1.06361
siITGB3	19.0777	15.1652	3.91242	0.33263	0.794087
siITGB3	19.6564	15.8851	3.77123	0.191434	0.875735
siITGB3+Ang II	19.8864	14.3648	5.52162	1.94183	0.260286
siITGB3+Ang II	19.9266	15.2832	4.6434	1.06361	0.478435
siITGB3+Ang II	19.4233	15.2069	4.21642	0.636622	0.643217
siITGB3+Ang II	20.0667	15.3428	4.72384	1.14404	0.452489
siITGB3+Ang II	19.9781	15.6172	4.36092	0.781124	0.581913
siITGB3+SLC44A2OE+Ang II	21.5009	16.6466	4.85432	1.27452	0.413362
siITGB3+SLC44A2OE+Ang II	20.7639	15.2659	5.49802	1.91823	0.26458
siITGB3+SLC44A2OE+Ang II	20.8129	16.1375	4.67538	1.09559	0.467945
siITGB3+SLC44A2OE+Ang II	21.9278	17.3342	4.59357	1.01378	0.495246
siITGB3+SLC44A2OE+Ang II	21.1714	16.9521	4.21927	0.63948	0.641944
	TAGLN	GAPDH	∆CT	∆∆CT	2-∆∆CT
Ctrl	15.6741	14.9553	0.718857	-0.0999422	1.07173
Ctrl	16.1446	15.3848	0.7598	-0.0589991	1.04174
Ctrl	15.8931	14.9062	0.986875	0.168076	0.890029
Ctrl	16.1944	15.3963	0.798103	-0.0206957	1.01445
Ctrl	17.5275	16.6971	0.83036	0.0115614	0.992018
Ang II	19.9075	18.0035	1.90401	1.08521	0.471323
Ang II	17.6211	15.8149	1.80628	0.987483	0.504357
Ang II	16.918	15.5136	1.40444	0.585638	0.666355
Ang II	17.5545	15.8047	1.74978	0.930984	0.524501
Ang II	18.7886	17.086	1.70261	0.883807	0.541935
SLC44A2OE+Ang II	15.1493	14.8757	0.273589	-0.54521	1.45923
SLC44A2OE+Ang II	16.279	16.0454	0.233672	-0.585127	1.50017
SLC44A2OE+Ang II	15.8819	15.9039	-0.0220219	-0.840821	1.79107
SLC44A2OE+Ang II	15.3083	15.1959	0.112422	-0.706377	1.6317
SLC44A2OE+Ang II	16.8118	16.3973	0.414558	-0.404241	1.32339
siITGB3	15.8076	14.9923	0.815224	-0.00357533	1.00248
siITGB3	16.7462	15.5521	1.19415	0.375353	0.770917
siITGB3	17.6098	16.0045	1.60527	0.786475	0.579759
siITGB3	16.1294	15.1652	0.964112	0.145313	0.904183
siITGB3	17.0097	15.8851	1.12455	0.305751	0.809021
siITGB3+Ang II	16.5337	14.3648	2.16894	1.35015	0.392253
siITGB3+Ang II	17.5525	15.2832	2.26934	1.45054	0.365885
siITGB3+Ang II	17.387	15.2069	2.18007	1.36127	0.389239
siITGB3+Ang II	17.5883	15.3428	2.24548	1.42668	0.371985
siITGB3+Ang II	17.7397	15.6172	2.12253	1.30373	0.405078
siITGB3+SLC44A2OE+Ang II	18.9454	16.6466	2.29886	1.48006	0.358473
siITGB3+SLC44A2OE+Ang II	17.4954	15.2659	2.22958	1.41078	0.376108
siITGB3+SLC44A2OE+Ang II	17.8716	16.1375	1.73412	0.915322	0.530225
siITGB3+SLC44A2OE+Ang II	19.4898	17.3342	2.15557	1.33677	0.395906
siITGB3+SLC44A2OE+Ang II	18.7049	16.9521	1.75278	0.933976	0.523414
	CNN1	GAPDH	∆CT	∆∆CT	2-∆∆CT
Ctrl	26.4391	14.9553	11.4838	-0.242134	1.18274
Ctrl	27.3054	15.3848	11.9206	0.194618	0.873804
Ctrl	26.5523	14.9062	11.646	-0.0799739	1.057
Ctrl	27.0495	15.3963	11.6532	-0.0727664	1.05173
Ctrl	28.6234	16.6971	11.9262	0.200256	0.870396
Ang II	30.2566	18.0035	12.2531	0.527072	0.693962
Ang II	28.391	15.8149	12.5761	0.850112	0.554742
Ang II	28.2638	15.5136	12.7502	1.02418	0.491691
Ang II	29.1891	15.8047	13.3844	1.65843	0.316783
Ang II	29.9982	17.086	12.9122	1.18624	0.439447
SLC44A2OE+Ang II	26.0859	14.8757	11.2102	-0.51577	1.42976
SLC44A2OE+Ang II	27.3279	16.0454	11.2826	-0.443413	1.35982
SLC44A2OE+Ang II	26.875	15.9039	10.9711	-0.75492	1.68754
SLC44A2OE+Ang II	26.1	15.1959	10.9041	-0.821879	1.76771
SLC44A2OE+Ang II	27.6853	16.3973	11.288	-0.437948	1.35468
siITGB3	27.0158	14.9923	12.0234	0.29744	0.813695
siITGB3	27.6171	15.5521	12.065	0.339043	0.790566
siITGB3	27.6995	16.0045	11.695	-0.0309642	1.02169
siITGB3	27.1426	15.1652	11.9773	0.251357	0.840106
siITGB3	27.6222	15.8851	11.737	0.0110635	0.992361
siITGB3+Ang II	27.058	14.3648	12.6932	0.96719	0.511501
siITGB3+Ang II	28.3691	15.2832	13.0859	1.3599	0.38961
siITGB3+Ang II	28.7476	15.2069	13.5407	1.81476	0.284252
siITGB3+Ang II	28.7124	15.3428	13.3695	1.64352	0.320074
siITGB3+Ang II	28.6217	15.6172	13.0045	1.27854	0.412211
siITGB3+SLC44A2OE+Ang II	29.3767	16.6466	12.7301	1.00412	0.498573
siITGB3+SLC44A2OE+Ang II	28.8418	15.2659	13.576	1.85	0.277393
siITGB3+SLC44A2OE+Ang II	29.0247	16.1375	12.8872	1.16121	0.447139
siITGB3+SLC44A2OE+Ang II	30.5202	17.3342	13.186	1.46006	0.363478
siITGB3+SLC44A2OE+Ang II	29.7234	16.9521	12.7713	1.04528	0.48455

## Sheet: Figure 7
Figure 7B	N=5
	SLC44A2	GAPDH	SLC44A2/GAPDH	Average	Normalized
siNC	10728.5	11922.2	0.899882	0.949005	0.948237
siNC+Ang II	21303	11358.5	1.87552		1.9763
siRUNX1	6423.97	10905.2	0.589075		0.62073
siRUNX1+Ang II	5965.84	13045.8	0.457299		0.481872
	SLC44A2	GAPDH
siNC	8197.21	8654.87	0.94712		0.998014
siNC+Ang II	14502	8269.92	1.75358		1.84781
siRUNX1	5148.99	9334.05	0.551636		0.581278
siRUNX1+Ang II	4966.22	10252.8	0.484376		0.510404
	SLC44A2	GAPDH
siNC	9149.94	9261.87	0.987914		1.041
siNC+Ang II	18898.7	7985.46	2.36664		2.49381
siRUNX1	4842.02	10490.9	0.461542		0.486344
siRUNX1+Ang II	4327.97	8566.09	0.505245		0.532394
	SLC44A2	GAPDH
siNC	11669.5	11131.1	1.04837		1.10471
siNC+Ang II	18744.1	11378.7	1.6473		1.73582
siRUNX1	5560.63	10637.3	0.522749		0.550839
siRUNX1+Ang II	5496.99	11553.4	0.47579		0.501357
	SLC44A2	GAPDH
siNC	9957.17	11554.8	0.861736		0.908042
siNC+Ang II	17666.8	10967.4	1.61085		1.69741
siRUNX1	4072.34	11409.6	0.356923		0.376102
siRUNX1+Ang II	3959.32	11349.6	0.348851		0.367597
	RUNX1	GAPDH	RUNX1/GAPDH		Average	Normalized
siNC	19564.8	11922.2	1.64105	1.96925	2.09473	0.940101
siNC+Ang II	33027.1	11358.5	2.90771	3.48925		1.66573
siRUNX1	10096.6	10905.2	0.925859	1.11103		0.530394
siRUNX1+Ang II	13857	13045.8	1.06218	1.27462		0.608488
	RUNX1	GAPDH
siNC	19687.6	8654.87	2.27474	2.27474		1.08594
siNC+Ang II	33533.5	8269.92	4.05488	4.05488		1.93576
siRUNX1	8139.09	9334.05	0.871979	0.871979		0.416273
siRUNX1+Ang II	9769.71	10252.8	0.95288	0.95288		0.454895
	RUNX1	GAPDH
siNC	18767.7	9261.87	2.02634	2.02634		0.967353
siNC+Ang II	30662.7	7985.46	3.83982	3.83982		1.83309
siRUNX1	7553.39	10490.9	0.719991	0.719991		0.343716
siRUNX1+Ang II	8942.43	8566.09	1.04393	1.04393		0.498362
	RUNX1	GAPDH
siNC	14866.3	11131.1	1.33556	2.1369		1.02013
siNC+Ang II	31265.6	11378.7	2.74774	4.39639		2.09879
siRUNX1	5641.8	10637.3	0.53038	0.848608		0.405116
siRUNX1+Ang II	12048	11553.4	1.04281	1.6685		0.796524
	RUNX1	GAPDH
siNC	10853.1	11554.8	0.939271	2.0664		0.986475
siNC+Ang II	20561.3	10967.4	1.87476	4.12447		1.96898
siRUNX1	4392.63	11409.6	0.384995	0.846989		0.404343
siRUNX1+Ang II	4502.49	11349.6	0.39671	0.872761		0.416647
Figure 7C	N=6
	RUNX1	GAPDH	RUNX1/GAPDH	Average	Normalized
Non-AAA	7834.62	10385.7	0.754365	0.737444	1.02295
Non-AAA	10138.8	12108.4	0.837339		1.13546
Non-AAA	7471.79	12039.1	0.620628		0.841594
AAA	15744.8	11856	1.328		1.80082
AAA	17857.4	12754.7	1.40006		1.89853
AAA	19694.1	11825.7	1.66537		2.2583
	RUNX1	GAPDH	RUNX1/GAPDH	Average	Normalized
Non-AAA	15010.3	11193.2	1.34102	1.18925	1.12762
Non-AAA	14927.1	13305.1	1.12191		0.943375
Non-AAA	14792.3	13388.8	1.10483		0.929007
AAA	24914.2	13345.2	1.8669		1.56981
AAA	28006.1	13344.8	2.09865		1.76468
AAA	26876.7	11273	2.38417		2.00476
Figure 7D	N=6
	RUNX1	GAPDH	∆CT	∆∆CT	2-∆∆CT
Non-AAA	23.7425	20.9013	2.84126	-0.417704	1.3358
Non-AAA	21.259	17.509	3.75007	0.491106	0.711479
Non-AAA	24.1858	20.5516	3.63427	0.3753	0.770945
Non-AAA	22.2543	19.2658	2.98852	-0.270448	1.20618
Non-AAA	19.7106	16.3313	3.37927	0.120306	0.919992
Non-AAA	23.2326	20.2722	2.96041	-0.298559	1.22992
AAA	22.9823	21.0464	1.93597	-1.323	2.50186
AAA	23.1392	20.7492	2.39002	-0.868946	1.82633
AAA	21.9737	20.0525	1.92116	-1.33781	2.52767
AAA	24.4302	22.1595	2.27073	-0.988235	1.98376
AAA	24.8551	22.7851	2.07006	-1.18891	2.27981
AAA	25.2139	22.5487	2.66518	-0.593788	1.5092
Figure 7E	N=5
	RUNX1-							RUNX1+
	Firefly Luciferase	Renilla Luciferase	Firefly/Renilla	Average	Normalized			Firefly Luciferase	Renilla Luciferase	Firefly/Renilla	Normalized
pGL6-Basic	460298	60347628	0.00762744	0.00574133	1.32851			1663668	47923184	0.0347153	6.04656
pGL6-Basic	90944	16446834	0.00552957		0.963118			475403	44091916	0.0107821	1.87798
pGL6-Basic	115729	18739658	0.00617562		1.07564			405436	34203048	0.0118538	2.06464
pGL6-Basic	154802	31086271	0.00497975		0.867352			353507	61573959	0.00574118	0.999973
pGL6-Basic	99272	22591307	0.00439426		0.765373			1226322	138185627	0.00887445	1.54571
SLC44A2 (-2000/-1500)	66168	14690035	0.00450428		0.784536			108645	14521931	0.00748144	1.30309
SLC44A2 (-2000/-1500)	71693	23311384	0.00307545		0.535669			597211	28260818	0.0211321	3.6807
SLC44A2 (-2000/-1500)	115307	18519384	0.00622629		1.08447			135208	20376892	0.00663536	1.15572
SLC44A2 (-2000/-1500)	59326	22779296	0.00260438		0.45362			283591	18594875	0.015251	2.65636
SLC44A2 (-2000/-1500)	251153	30516199	0.00823015		1.43349			752363	113784366	0.00661218	1.15168
SLC44A2 (-1500/-1000)	15831	23785776	0.000665566		0.115925			17136	16126735	0.00106258	0.185076
SLC44A2 (-1500/-1000)	16112	26322682	0.000612096		0.106612			42245	23799158	0.00177506	0.309173
SLC44A2 (-1500/-1000)	22219	24227376	0.000917103		0.159737			22142	17347180	0.0012764	0.222318
SLC44A2 (-1500/-1000)	21362	14632841	0.00145987		0.254273			43693	15096944	0.00289416	0.504093
SLC44A2 (-1500/-1000)	12479	39266971	0.000317799		0.0553528			13845	21703352	0.00063792	0.11111
SLC44A2 (-1000/-500)	245431	23401464	0.0104878		1.82673			630838	21919740	0.0287794	5.01268
SLC44A2 (-1000/-500)	316204	25966050	0.0121776		2.12104			788706	16744432	0.0471026	8.20412
SLC44A2 (-1000/-500)	652867	26306432	0.0248178		4.32265			526206	18316616	0.0287283	5.00378
SLC44A2 (-1000/-500)	575606	31153183	0.0184766		3.21818			368811	17170993	0.0214787	3.74107
SLC44A2 (-1000/-500)	204856	42514571	0.00481849		0.839264			712035	45741823	0.0155664	2.71129
SLC44A2 (-500/+100)	4914924	18508882	0.265544		46.2513			11198209	19094442	0.586464	102.148
SLC44A2 (-500/+100)	5239313	26069266	0.200977		35.0052			33393860	41279252	0.808974	140.904
SLC44A2 (-500/+100)	13224950	49250220	0.268526		46.7706			10710003	22403354	0.478054	83.2653
SLC44A2 (-500/+100)	3883145	28468872	0.1364		23.7575			55132288	73889642	0.746144	129.96
SLC44A2 (-500/+100)	9302948	33643518	0.276515		48.1622			19064431	39511342	0.482505	84.0407
	RUNX1-							RUNX1+
	Firefly Luciferase	Renilla Luciferase	Firefly/Renilla	Average	Normalized			Firefly Luciferase	Renilla Luciferase	Firefly/Renilla	Normalized
pGL6-Basic	138329	19064862	0.0072557	0.00284241	2.55266			26010	10104658	0.00257406	0.90559
pGL6-Basic	27328	18199954	0.00150154		0.528263			28284	15316731	0.00184661	0.649662
pGL6-Basic	49595	22180918	0.00223593		0.786631			598282	92862880	0.00644264	2.26661
pGL6-Basic	27883	13719273	0.0020324		0.715025			128998	62436391	0.00206607	0.726872
pGL6-Basic	14086	11871994	0.00118649		0.417423			70435	21696473	0.00324638	1.14212
SLC44A2 (-500/+100) WT	1036260	7519749	0.137805		48.4817			3305141	7312631	0.451977	159.012
SLC44A2 (-500/+100) WT	835810	5727916	0.145919		51.3362			5265459	14755400	0.35685	125.545
SLC44A2 (-500/+100) WT	982453	6351940	0.15467		54.415			6282195	11336437	0.55416	194.961
SLC44A2 (-500/+100) WT	711008	4438581	0.160188		56.3564			6887472	24093288	0.285867	100.572
SLC44A2 (-500/+100) WT	671642	7435312	0.0903314		31.7798			4465183	13692633	0.326101	114.727
SLC44A2 (-500/+100) MUT	129460	7536641	0.0171774		6.04325			314033	7063973	0.0444556	15.6401
SLC44A2 (-500/+100) MUT	117012	7019454	0.0166697		5.86462			286233	7831378	0.0365495	12.8586
SLC44A2 (-500/+100) MUT	280616	9034408	0.0310608		10.9276			276806	8609422	0.0321515	11.3113
SLC44A2 (-500/+100) MUT	107629	7703668	0.0139711		4.91524			106953	2984655	0.0358343	12.607
SLC44A2 (-500/+100) MUT	331134	18629342	0.0177749		6.25344			377418	9829865	0.038395	13.5079

## Sheet: Figure 8
Figure 8B	N=11
	Aortic aneurysm number	Aortic aneurysm incidence (%)
Ang II	9	81.8182
Ang II+LEN	4	36.3636
Figure 8D	N=9-11
	Maximal internal diameter (mm)
Saline	0.97358
Saline	1.04064
Saline	0.956831
Saline	0.994324
Saline	0.980867
Saline	1.07708
Saline	0.956831
Saline	1.06696
Saline	1.01287
Saline	0.993825
Saline	1.05156
Ang II	1.67803
Ang II	1.16143
Ang II	1.64823
Ang II	1.98816
Ang II	1.42926
Ang II	2.36877
Ang II	2.34545
Ang II	2.10642
Ang II	2.93019
Saline+LEN	0.977674
Saline+LEN	0.997359
Saline+LEN	1.04479
Saline+LEN	1.14272
Saline+LEN	0.956831
Saline+LEN	1.01621
Saline+LEN	0.914012
Saline+LEN	0.876313
Saline+LEN	1.0158
Saline+LEN	0.942938
Saline+LEN	1.13535
Ang II+LEN	1.64488
Ang II+LEN	1.73612
Ang II+LEN	1.35965
Ang II+LEN	1.21358
Ang II+LEN	1.29865
Ang II+LEN	1.11429
Ang II+LEN	1.59067
Ang II+LEN	1.28337
Ang II+LEN	1.07879
Ang II+LEN	0.876955
Figure 8G	N=5
	MMP intensity	Average	Normalized
Saline	65.289	62.661	1.04194
Saline	70.057		1.11803
Saline	53.814		0.858812
Saline	75.868		1.21077
Saline	48.277		0.770447
Ang II	666.202		10.6318
Ang II	619.565		9.88757
Ang II	747.71		11.9326
Ang II	805.294		12.8516
Ang II	548.394		8.75176
Saline+LEN	71.526		1.14148
Saline+LEN	54.564		0.870781
Saline+LEN	67.853		1.08286
Saline+LEN	47.167		0.752733
Saline+LEN	63.222		1.00895
Ang II+LEN	66.497		1.06122
Ang II+LEN	125.821		2.00796
Ang II+LEN	189.349		3.0218
Ang II+LEN	177.439		2.83173
Ang II+LEN	183.212		2.92386
Figure 8H	N=5
	ACTA2 intensity	Average	Normalized
Saline	129.399	129.878	0.99631
Saline	132.966		1.02377
Saline	113.831		0.876444
Saline	128.618		0.990297
Saline	144.577		1.11317
Ang II	71.479		0.550354
Ang II	47.055		0.362301
Ang II	46.729		0.359791
Ang II	80.803		0.622144
Ang II	56.668		0.436316
Saline+LEN	208.385		1.60446
Saline+LEN	181.024		1.3938
Saline+LEN	241.362		1.85837
Saline+LEN	136.366		1.04995
Saline+LEN	143.541		1.1052
Ang II+LEN	177.536		1.36694
Ang II+LEN	193.872		1.49272
Ang II+LEN	143.748		1.10679
Ang II+LEN	195.602		1.50604
Ang II+LEN	187.383		1.44276
	OPN intensity in ACTA2+ area	Average	Normalized
Saline	49.523	38.1682	1.29749
Saline	23.554		0.617111
Saline	31.712		0.830849
Saline	43.121		1.12976
Saline	42.931		1.12478
Ang II	103.133		2.70207
Ang II	98.579		2.58275
Ang II	111.811		2.92943
Ang II	124.665		3.2662
Ang II	164.583		4.31205
Saline+LEN	45.127		1.18232
Saline+LEN	33.705		0.883065
Saline+LEN	48.114		1.26058
Saline+LEN	21.603		0.565995
Saline+LEN	46.735		1.22445
Ang II+LEN	50.244		1.31638
Ang II+LEN	52.862		1.38497
Ang II+LEN	58.072		1.52148
Ang II+LEN	63.568		1.66547
Ang II+LEN	55.496		1.45399

## Sheet: Supplemental Figure 1
Supplemental Figure 1A	N=5
	Slc44a2	Gapdh	∆CT	∆∆CT	2-∆∆CT
Saline	23.9947	20.0296	3.96509	-0.0547318	1.03867
Saline	23.6115	19.7026	3.90888	-0.110939	1.07993
Saline	23.7344	19.5184	4.21602	0.196203	0.872845
Saline	25.1555	21.2057	3.94981	-0.0700077	1.04972
Saline	22.9192	18.8599	4.05929	0.039476	0.973008
Ang II	20.9467	18.1003	2.84645	-1.17337	2.25538
Ang II	21.9992	19.0315	2.96766	-1.05216	2.07363
Ang II	20.8677	17.7227	3.14495	-0.874865	1.83384
Ang II	22.7501	20.3093	2.44079	-1.57903	2.98769
Ang II	23.2851	20.507	2.77809	-1.24173	2.36482
	Uchl1	Gapdh	∆CT	∆∆CT	2-∆∆CT
Saline	25.8846	20.0296	5.85497	1.83515	0.280262
Saline	25.0891	19.7026	5.38653	1.36671	0.387774
Saline	25.356	19.5184	5.83766	1.81785	0.283644
Saline	26.8004	21.2057	5.59477	1.57495	0.335655
Saline	25.4571	18.8599	6.59715	2.57733	0.16755
Ang II	25.199	18.1003	7.09873	3.07891	0.118346
Ang II	24.0153	19.0315	4.9838	0.963979	0.512641
Ang II	23.6624	17.7227	5.9397	1.91989	0.264276
Ang II	27.6617	20.3093	7.3524	3.33258	0.0992641
Ang II	27.2892	20.507	6.78222	2.76241	0.147378
	Dkk3	Gapdh	∆CT	∆∆CT	2-∆∆CT
Saline	27.6368	20.0296	7.6072	3.58738	0.0831936
Saline	26.6718	19.7026	6.9692	2.94939	0.129463
Saline	26.3507	19.5184	6.8323	2.81248	0.14235
Saline	27.5871	21.2057	6.38146	2.36164	0.19457
Saline	26.4478	18.8599	7.58784	3.56802	0.0843175
Ang II	24.8772	18.1003	6.77689	2.75707	0.147924
Ang II	25.1338	19.0315	6.1023	2.08248	0.236108
Ang II	23.7837	17.7227	6.06098	2.04116	0.242968
Ang II	26.8079	20.3093	6.49858	2.47876	0.179398
Ang II	26.9061	20.507	6.39912	2.3793	0.192203
	Anxa3	Gapdh	∆CT	∆∆CT	2-∆∆CT
Saline	29.0968	20.0296	9.06717	5.04736	0.0302409
Saline	27.9544	19.7026	8.25185	4.23204	0.0532145
Saline	28.1019	19.5184	8.58356	4.56374	0.0422841
Saline	29.1899	21.2057	7.98428	3.96446	0.0640588
Saline	27.1481	18.8599	8.28821	4.26839	0.0518904
Ang II	25.2864	18.1003	7.18615	3.16633	0.111388
Ang II	27.026	19.0315	7.99451	3.97469	0.0636059
Ang II	25.5782	17.7227	7.8555	3.83568	0.07004
Ang II	27.6157	20.3093	7.3064	3.28658	0.10248
Ang II	28.1475	20.507	7.64049	3.62067	0.081296
	Cryab	Gapdh	∆CT	∆∆CT	2-∆∆CT
Saline	28.9979	20.0296	8.96829	4.94847	0.0323863
Saline	29.5397	19.7026	9.83708	5.81726	0.017735
Saline	29.1739	19.5184	9.65553	5.63572	0.0201132
Saline	29.6118	21.2057	8.40617	4.38635	0.0478163
Saline	28.35	18.8599	9.49004	5.47023	0.0225579
Ang II	26.5117	18.1003	8.41142	4.39161	0.0476425
Ang II	29.2067	19.0315	10.1751	6.15532	0.0140302
Ang II	28.9286	17.7227	11.2058	7.18601	0.00686745
Ang II	28.0941	20.3093	7.78479	3.76498	0.0735579
Ang II	30.5314	20.507	10.0245	6.00463	0.0155749
Supplemental Figure 1B	N=6
	SLC44A2	TUBULIN	SLC44A2/TUBULIN		Average	Normalized
Saline	3627.25	16701.3	0.217184	0.217184	0.21198	1.02455
Saline	3850.07	15772.4	0.244103	0.244103		1.15153
Saline	4316.58	14653.7	0.294572	0.294572		1.38962
Ang II	8191.68	16311	0.502218	0.502218		2.36917
Ang II	7644.1	14154.8	0.540035	0.540035		2.54757
Ang II	7173.63	16378.6	0.437988	0.437988		2.06617
	SLC44A2	TUBULIN
Saline	6919.87	18217.4	0.37985	0.189925		0.895955
Saline	5590.05	17829.7	0.313524	0.156762		0.739513
Saline	5728.29	16914	0.338672	0.169336		0.798828
Ang II	13419.2	17221	0.779237	0.389619		1.838
Ang II	15199.5	15764.7	0.964144	0.482072		2.27414
Ang II	12902	17123.9	0.753451	0.376726		1.77717
	UCHL1	TUBULIN	UCHL1/TUBULIN	Average	Normalized
Saline	9133.34	15405.6	0.592859	0.479052	1.23757
Saline	9947.89	17607.8	0.564972		1.17935
Saline	9983.09	15120	0.660258		1.37826
Ang II	10925.9	15567.2	0.701855		1.46509
Ang II	10567.1	17508.6	0.603541		1.25986
Ang II	9509.77	13885.6	0.684865		1.42962
	UCHL1	TUBULIN
Saline	6127.1	15437.9	0.396887		0.828484
Saline	6531.41	16053.8	0.406845		0.849269
Saline	4538.34	17974.1	0.252494		0.527069
Ang II	5888.41	17433.7	0.33776		0.705059
Ang II	7827.24	19256.8	0.406467		0.848481
Ang II	8087.36	17540.1	0.461078		0.962478
	DKK3	TUBULIN	DKK3/TUBULIN		Average	Normalized
Saline	4340.78	15405.6	0.281767	0.140884	0.162381	0.867611
Saline	5006.97	17607.8	0.284362	0.142181		0.875601
Saline	5676.1	15120	0.375403	0.187702		1.15593
Ang II	7280.58	15567.2	0.467689	0.233844		1.4401
Ang II	8146.99	17508.6	0.465315	0.232657		1.43279
Ang II	7388.17	13885.6	0.532073	0.266037		1.63835
	DKK3	TUBULIN
Saline	2711.22	15437.9	0.175622	0.175622		1.08154
Saline	3603.12	16053.8	0.22444	0.22444		1.38218
Saline	1859.55	17974.1	0.103457	0.103457		0.637127
Ang II	4282.49	17433.7	0.245644	0.245644		1.51277
Ang II	4330.61	19256.8	0.224888	0.224888		1.38494
Ang II	4213.9	17540.1	0.240244	0.240244		1.47951
	ANXA3	TUBULIN	ANXA3/TUBULIN	Average	Normalized
Saline	5990.63	16701.3	0.358693	0.398437	0.90025
Saline	5613.92	15772.4	0.355934		0.893325
Saline	6065.22	14653.7	0.413903		1.03881
Ang II	7504.82	16311	0.460108		1.15478
Ang II	8978.7	14154.8	0.634322		1.59202
Ang II	10031.7	16378.6	0.612489		1.53723
	ANXA3	TUBULIN
Saline	7299.97	18217.4	0.400714		1.00571
Saline	7872.85	17829.7	0.441559		1.10823
Saline	7100.85	16914	0.419821		1.05367
Ang II	9062.09	17221	0.526224		1.32072
Ang II	9756.63	15764.7	0.618889		1.55329
Ang II	10487.6	17123.9	0.612454		1.53714
	CRYAB	TUBULIN	CRYAB/TUBULIN	Average	Normalized
Saline	5240.72	16701.3	0.313792	0.406953	0.771076
Saline	5145.33	15772.4	0.326224		0.801626
Saline	5406.91	14653.7	0.368979		0.906686
Ang II	5014.79	16311	0.307448		0.755488
Ang II	4772.07	14154.8	0.337134		0.828434
Ang II	3350.39	16378.6	0.204559		0.502659
	CRYAB	TUBULIN
Saline	8598.51	18217.4	0.471994		1.15982
Saline	8196.09	17829.7	0.459688		1.12958
Saline	8474.63	16914	0.501043		1.2312
Ang II	8282.63	17221	0.480961		1.18186
Ang II	7208.92	15764.7	0.457281		1.12367
Ang II	7607.97	17123.9	0.444291		1.09175
Supplemental Figure 1C	N=5
	SLC44A2	GAPDH	SLC44A2/GAPDH	Average	Normalized
Ang II 0h	3305.83	10507.5	0.314616	0.32316	0.973558
Ang II 3h	3464.12	11957.1	0.289712		0.896496
Ang II 6h	8094.27	13008.1	0.622246		1.9255
Ang II 12h	11321.4	12876.7	0.879218		2.72069
Ang II 24h	14342	12554.4	1.14238		3.53503
Ang II 48h	10256.1	11965.2	0.857159		2.65243
	SLC44A2	GAPDH
Ang II 0h	4312.66	14227.9	0.303113		0.937963
Ang II 3h	5356.49	13639.7	0.392714		1.21523
Ang II 6h	7956.17	14465.5	0.55001		1.70197
Ang II 12h	8528.07	13380.6	0.637345		1.97223
Ang II 24h	8496.87	14642.4	0.580293		1.79568
Ang II 48h	10454	16925.1	0.617661		1.91131
	SLC44A2	GAPDH
Ang II 0h	3305.71	12700.8	0.260275		0.805405
Ang II 3h	4608.22	11041.4	0.41736		1.29149
Ang II 6h	9933.59	12041.6	0.824939		2.55272
Ang II 12h	9096.4	11218.9	0.810807		2.50899
Ang II 24h	9537.57	10845.8	0.879377		2.72118
Ang II 48h	5834.55	12216.1	0.477613		1.47794
	SLC44A2	GAPDH
Ang II 0h	4144.78	11155.1	0.371561		1.14977
Ang II 3h	6645.79	11973.7	0.555032		1.71751
Ang II 6h	7382.35	12435	0.593677		1.8371
Ang II 12h	9215.92	11518.5	0.800098		2.47585
Ang II 24h	9350.49	12478.8	0.749308		2.31869
Ang II 48h	6996.63	11900	0.587951		1.81938
	SLC44A2	GAPDH
Ang II 0h	5504.39	15029.5	0.366238		1.1333
Ang II 3h	6430.19	13036	0.493262		1.52637
Ang II 6h	9435.62	15695.8	0.601155		1.86024
Ang II 12h	11977.1	17883.5	0.66973		2.07244
Ang II 24h	12539.5	13909.8	0.901482		2.78958
Ang II 48h	9619.82	13681	0.70315		2.17585

## Sheet: Supplemental Figure 2
Supplemental Figure 2A	N=5
	OPN	TAGLN	TUBULIN		OPN/TUBULIN		Average	Normalized			TAGLN/TUBULIN		Average	Normalized
Ctrl	6606.07	11455.2	7838.63		0.842759	0.421379	0.570767	0.738269			1.46138	1.46138	1.69047	0.864478
Ang II	12386.1	8671.44	8003.05		1.54768	0.77384		1.35579			1.08352	1.08352		0.640955
siSLC44A2+Ang II	26245.9	6892.9	7921.53		3.31324	1.65662		2.90244			0.870148	0.870148		0.514736
siSLC44A2+SLC44A2OE+Ang II	6790.78	11457.1	8170.53		0.831131	0.415566		0.728083			1.40224	1.40224		0.829498
Ctrl	4522.83	6619.97	8132.22		0.556162	0.556162		0.974413			0.814042	1.62808		0.963094
Ang II	9337.44	4282.41	8735.32		1.06893	1.06893		1.8728			0.490241	0.980482		0.580004
siSLC44A2+Ang II	20638.9	2625.66	8869.51		2.32694	2.32694		4.07688			0.296032	0.592064		0.350236
siSLC44A2+SLC44A2OE+Ang II	6052.25	8227.87	8310.41		0.728273	0.728273		1.27596			0.990068	1.98014		1.17135
Ctrl	7629.97	12402.4	6869.73		1.11067	0.555333		0.97296			1.80537	1.80537		1.06797
Ang II	15054.8	7387.54	7596.97		1.98168	0.990839		1.73598			0.972432	0.972432		0.575242
siSLC44A2+Ang II	30388.5	2607.74	7659.27		3.96755	1.98377		3.47563			0.340469	0.340469		0.201404
siSLC44A2+SLC44A2OE+Ang II	5969.73	12770.9	7594.02		0.786109	0.393055		0.688643			1.6817	1.6817		0.994809
Ctrl	4988.07	11717	7208.61		0.691961	0.691961		1.21234			1.62542	1.62542		0.961518
Ang II	8661.97	7395.97	7305.02		1.18576	1.18576		2.07748			1.01245	1.01245		0.598915
siSLC44A2+Ang II	16221.6	3853.12	7261.44		2.23394	2.23394		3.91393			0.530628	0.530628		0.313893
siSLC44A2+SLC44A2OE+Ang II	5941.44	12519.1	7320.78		0.811585	0.811585		1.42192			1.71008	1.71008		1.0116
Ctrl	3564.71	10949.8	5667.29		0.628998	0.628998		1.10202			1.93211	1.93211		1.14294
Ang II	6726.44	5822.41	6003.77		1.12037	1.12037		1.96292			0.969792	0.969792		0.573681
siSLC44A2+Ang II	13022.2	3064.39	6382.19		2.0404	2.0404		3.57484			0.480147	0.480147		0.284031
siSLC44A2+SLC44A2OE+Ang II	4447.66	12559.6	6018.44		0.739006	0.739006		1.29476			2.08685	2.08685		1.23447
	KLF4	ACTA2	GAPDH		KLF4/GAPDH	Average	Normalized				ACTA2/GAPDH	Average	Normalized
Ctrl	4833.02	12162.9	9339.68		0.517472	0.530064	0.976244				1.30228	1.23527	1.05425
Ang II	9763.22	8161.51	9450.8		1.03306		1.94893				0.863578		0.699102
siSLC44A2+Ang II	13980.1	4496.07	8957.39		1.56073		2.94442				0.50194		0.406341
siSLC44A2+SLC44A2OE+Ang II	3831.25	11138.3	9198.73		0.416497		0.785749				1.21085		0.980231
Ctrl	4197.83	8846.56	7863.68		0.533825		1.0071				1.12499		0.910725
Ang II	6947.56	6388.97	7603.8		0.913695		1.72374				0.840234		0.680203
siSLC44A2+Ang II	10695.3	3765.66	6270.51		1.70565		3.21781				0.600535		0.486157
siSLC44A2+SLC44A2OE+Ang II	3139.35	8776.44	7754.27		0.404854		0.763783				1.13182		0.916255
Ctrl	4322.05	8781.12	7745.85		0.557982		1.05267				1.13365		0.917739
Ang II	10430.7	6002.97	8202.56		1.27164		2.39902				0.731842		0.592455
siSLC44A2+Ang II	13021.5	3277.9	8348.68		1.55971		2.94249				0.392625		0.317846
siSLC44A2+SLC44A2OE+Ang II	7990.41	9250.24	7842.22		1.0189		1.92221				1.17954		0.954888
Ctrl	3628.05	10276.8	8084.39		0.448773		0.846639				1.27119		1.02908
Ang II	9323.97	4736.58	9886.51		0.943101		1.77922				0.479095		0.387847
siSLC44A2+Ang II	12881	2427.69	8846.09		1.45613		2.74707				0.274436		0.222167
siSLC44A2+SLC44A2OE+Ang II	5215.37	10065.1	8036.22		0.648983		1.22435				1.25247		1.01393
Ctrl	4500.54	10214.6	7598.8		0.592269		1.11735				1.34424		1.08821
Ang II	8309.97	6488.51	8070.22		1.02971		1.94261				0.804007		0.650876
siSLC44A2+Ang II	11985.3	4785.85	6584.15		1.82033		3.43417				0.726875		0.588435
siSLC44A2+SLC44A2OE+Ang II	4697.07	8284.19	7243.51		0.648453		1.22335				1.14367		0.925847
Supplemental Figure 2B	N=5
	MMP intensity	Average	Normalized
Ctrl	146.069	146.225	0.99893
Ctrl	120.887		0.826717
Ctrl	161.539		1.10473
Ctrl	158.949		1.08701
Ctrl	143.683		0.982613
Ang II	624.12		4.26821
Ang II	427.276		2.92204
Ang II	496.472		3.39525
Ang II	527.47		3.60724
Ang II	532.677		3.64285
siSLC44A2+Ang II	818.172		5.59528
siSLC44A2+Ang II	701.672		4.79856
siSLC44A2+Ang II	795.091		5.43743
siSLC44A2+Ang II	806.218		5.51353
siSLC44A2+Ang II	756.839		5.17584
siSLC44A2+SLC44A2OE+Ang II	170.731		1.16759
siSLC44A2+SLC44A2OE+Ang II	196.7		1.34518
siSLC44A2+SLC44A2OE+Ang II	155.834		1.06571
siSLC44A2+SLC44A2OE+Ang II	214.753		1.46864
siSLC44A2+SLC44A2OE+Ang II	161.631		1.10536
Supplemental Figure 2C	N=5
	Opn	Gapdh		∆CT	∆∆CT	2-∆∆CT					Opn	Gapdh		∆CT	∆∆CT	2-∆∆CT
WT	23.6834	15.2089		8.47455	0.0584596	0.960289				WT	25.9094	13.7254		12.184	0.203788	0.868268
WT	24.4003	16.2131		8.18723	-0.228858	1.17191				WT	24.86	13.0836		11.7765	-0.203788	1.15172
WT	24.5541	15.9676		8.58649	0.170398	0.888597				WT+Ang II	24.8519	13.8377		11.0142	-0.966004	1.95342
WT+Ang II	21.5047	14.1139		7.39083	-1.02526	2.03532				WT+Ang II	24.2867	13.6312		10.6555	-1.32471	2.50483
WT+Ang II	22.8803	15.4207		7.45961	-0.956475	1.94056				Slc44a2KO	23.9714	13.1255		10.8459	-1.13436	2.19521
WT+Ang II	22.536	15.4752		7.06077	-1.35532	2.55854				Slc44a2KO	23.7202	13.0251		10.6951	-1.28513	2.43705
Slc44a2KO	22.9986	15.7997		7.19897	-1.21712	2.32483				Slc44a2KO+Ang II	25.2747	15.1018		10.1729	-1.80736	3.50002
Slc44a2KO	22.796	15.4945		7.30154	-1.11455	2.16528				Slc44a2KO+Ang II	23.8584	13.6083		10.2501	-1.73013	3.31758
Slc44a2KO	21.9333	14.6058		7.32752	-1.08857	2.12663				Slc44a2KO+Lenti-Slc44a2	24.928	12.8027		12.1253	0.145094	0.90432
Slc44a2KO+Ang II	21.4107	14.6888		6.72189	-1.69419	3.23596				Slc44a2KO+Lenti-Slc44a2	23.2881	11.6666		11.6215	-0.358702	1.28227
Slc44a2KO+Ang II	22.2712	15.7547		6.51648	-1.89961	3.73112				Slc44a2KO+Lenti-Slc44a2+Ang II	25.8112	13.9648		11.8464	-0.133839	1.09721
Slc44a2KO+Ang II	22.8627	16.2176		6.64511	-1.77098	3.41285				Slc44a2KO+Lenti-Slc44a2+Ang II	25.141	13.767		11.3741	-0.606155	1.5222
Slc44a2KO+Lenti-Slc44a2	24.4714	15.8809		8.59054	0.174455	0.886102
Slc44a2KO+Lenti-Slc44a2	23.8913	15.6261		8.26521	-0.15088	1.11025
Slc44a2KO+Lenti-Slc44a2	23.6704	15.6275		8.04291	-0.373183	1.29521
Slc44a2KO+Lenti-Slc44a2+Ang II	24.5723	16.1355		8.43674	0.0206502	0.985788
Slc44a2KO+Lenti-Slc44a2+Ang II	22.8849	14.786		8.09883	-0.317258	1.24596
Slc44a2KO+Lenti-Slc44a2+Ang II	21.7613	14.1647		7.59665	-0.819441	1.76472
	Klf4	Gapdh		∆CT	∆∆CT	2-∆∆CT					Klf4	Gapdh		∆CT	∆∆CT	2-∆∆CT
WT	23.1712	15.2089		7.9623	0.232889	0.850929				WT	21.6944	13.7254		7.96907	0.163029	0.893148
WT	24.0386	16.2131		7.82547	0.0960534	0.935589				WT	20.7266	13.0836		7.64301	-0.163029	1.11964
WT	23.368	15.9676		7.40047	-0.328942	1.25609				WT+Ang II	20.8608	13.8377		7.02306	-0.782978	1.72068
WT+Ang II	20.5704	14.1139		6.45654	-1.27288	2.41643				WT+Ang II	20.2811	13.6312		6.64987	-1.15617	2.22866
WT+Ang II	22.2624	15.4207		6.84175	-0.887664	1.85018				Slc44a2KO	20.1196	13.1255		6.99409	-0.811946	1.75558
WT+Ang II	21.8826	15.4752		6.40737	-1.32204	2.5002				Slc44a2KO	20.2335	13.0251		7.2084	-0.597637	1.51324
Slc44a2KO	22.5152	15.7997		6.71555	-1.01386	2.01931				Slc44a2KO+Ang II	21.2727	15.1018		6.1709	-1.63514	3.10618
Slc44a2KO	22.3841	15.4945		6.88967	-0.83974	1.78973				Slc44a2KO+Ang II	20.0443	13.6083		6.43601	-1.37004	2.58477
Slc44a2KO	21.5854	14.6058		6.97965	-0.749761	1.68151				Slc44a2KO+Lenti-Slc44a2	20.5813	12.8027		7.77864	-0.0274037	1.01918
Slc44a2KO+Ang II	20.7057	14.6888		6.01687	-1.71255	3.27738				Slc44a2KO+Lenti-Slc44a2	19.3002	11.6666		7.63363	-0.17241	1.12694
Slc44a2KO+Ang II	22.0013	15.7547		6.24662	-1.48279	2.79489				Slc44a2KO+Lenti-Slc44a2+Ang II	21.2166	13.9648		7.25179	-0.554253	1.46841
Slc44a2KO+Ang II	22.1551	16.2176		5.93743	-1.79199	3.46292				Slc44a2KO+Lenti-Slc44a2+Ang II	21.4227	13.767		7.65578	-0.150257	1.10977
Slc44a2KO+Lenti-Slc44a2	23.365	15.8809		7.48413	-0.245282	1.18532
Slc44a2KO+Lenti-Slc44a2	23.3183	15.6261		7.69218	-0.0372311	1.02614
Slc44a2KO+Lenti-Slc44a2	23.2544	15.6275		7.62689	-0.102521	1.07365
Slc44a2KO+Lenti-Slc44a2+Ang II	23.2185	16.1355		7.08297	-0.646445	1.56531
Slc44a2KO+Lenti-Slc44a2+Ang II	22.1237	14.786		7.33761	-0.391806	1.31204
Slc44a2KO+Lenti-Slc44a2+Ang II	21.5926	14.1647		7.42794	-0.30147	1.2324
	Mmp2	Gapdh		∆CT	∆∆CT	2-∆∆CT					Mmp2	Gapdh		∆CT	∆∆CT	2-∆∆CT
WT	24.1686	15.2089		8.95973	0.282563	0.822129				WT	24.3909	13.7254		10.6656	-0.0385489	1.02708
WT	24.4755	16.2131		8.26238	-0.414791	1.33311				WT	23.8262	13.0836		10.7427	0.0385489	0.973634
WT	24.777	15.9676		8.8094	0.132228	0.912421				WT+Ang II	23.0656	13.8377		9.22794	-1.47617	2.78209
WT+Ang II	21.2546	14.1139		7.14072	-1.53645	2.90079				WT+Ang II	22.8125	13.6312		9.18135	-1.52276	2.8734
WT+Ang II	22.8129	15.4207		7.39221	-1.28496	2.43675				Slc44a2KO	22.4763	13.1255		9.35081	-1.35329	2.55494
WT+Ang II	22.3757	15.4752		6.90043	-1.77674	3.42651				Slc44a2KO	22.272	13.0251		9.24695	-1.45716	2.74567
Slc44a2KO	23.2585	15.7997		7.45884	-1.21833	2.32677				Slc44a2KO+Ang II	23.6305	15.1018		8.52872	-2.17538	4.51706
Slc44a2KO	22.7833	15.4945		7.28885	-1.38832	2.61774				Slc44a2KO+Ang II	22.2278	13.6083		8.6195	-2.0846	4.24158
Slc44a2KO	22.2469	14.6058		7.64112	-1.03605	2.0506				Slc44a2KO+Lenti-Slc44a2	23.0293	12.8027		10.2267	-0.47744	1.39227
Slc44a2KO+Ang II	21.2663	14.6888		6.57751	-2.09966	4.28607				Slc44a2KO+Lenti-Slc44a2	21.8761	11.6666		10.2095	-0.494596	1.40893
Slc44a2KO+Ang II	22.0411	15.7547		6.28644	-2.39073	5.24422				Slc44a2KO+Lenti-Slc44a2+Ang II	23.865	13.9648		9.90019	-0.803915	1.74583
Slc44a2KO+Ang II	22.3367	16.2176		6.11903	-2.55814	5.88946				Slc44a2KO+Lenti-Slc44a2+Ang II	24.2547	13.767		10.4878	-0.216308	1.16176
Slc44a2KO+Lenti-Slc44a2	24.3953	15.8809		8.51442	-0.162751	1.11942
Slc44a2KO+Lenti-Slc44a2	24.1471	15.6261		8.52097	-0.1562	1.11435
Slc44a2KO+Lenti-Slc44a2	24.3402	15.6275		8.71273	0.0355634	0.975651
Slc44a2KO+Lenti-Slc44a2+Ang II	24.3753	16.1355		8.23972	-0.437448	1.35421
Slc44a2KO+Lenti-Slc44a2+Ang II	22.7911	14.786		8.00509	-0.672077	1.59337
Slc44a2KO+Lenti-Slc44a2+Ang II	22.6246	14.1647		8.45992	-0.217244	1.16251
	Mmp9	Gapdh		∆CT	∆∆CT	2-∆∆CT					Mmp9	Gapdh		∆CT	∆∆CT	2-∆∆CT
WT	27.4086	15.2089		12.1998	0.254631	0.838202				WT	24.2679	13.7254		10.5425	-0.0572848	1.04051
WT	27.878	16.2131		11.6649	-0.280231	1.21439				WT	23.7407	13.0836		10.6571	0.0572848	0.961071
WT	27.9383	15.9676		11.9708	0.0256003	0.982412				WT+Ang II	23.2109	13.8377		9.37322	-1.22661	2.34016
WT+Ang II	24.6288	14.1139		10.5149	-1.43023	2.6949				WT+Ang II	22.8291	13.6312		9.19791	-1.40192	2.64253
WT+Ang II	25.9992	15.4207		10.5785	-1.36669	2.57878				Slc44a2KO	22.6968	13.1255		9.57126	-1.02856	2.03999
WT+Ang II	25.7539	15.4752		10.2787	-1.66646	3.17434				Slc44a2KO	22.4843	13.0251		9.45922	-1.14061	2.20474
Slc44a2KO	26.5359	15.7997		10.7362	-1.20893	2.31166				Slc44a2KO+Ang II	23.5462	15.1018		8.44442	-2.15541	4.45495
Slc44a2KO	26.0819	15.4945		10.5874	-1.35774	2.56283				Slc44a2KO+Ang II	22.043	13.6083		8.43476	-2.16507	4.48487
Slc44a2KO	25.2162	14.6058		10.6105	-1.33471	2.52224				Slc44a2KO+Lenti-Slc44a2	23.0688	12.8027		10.2662	-0.333663	1.26021
Slc44a2KO+Ang II	24.5447	14.6888		9.85592	-2.08925	4.25526				Slc44a2KO+Lenti-Slc44a2	21.5489	11.6666		9.8823	-0.717524	1.64436
Slc44a2KO+Ang II	25.2087	15.7547		9.45399	-2.49118	5.62236				Slc44a2KO+Lenti-Slc44a2+Ang II	23.6535	13.9648		9.68867	-0.911163	1.88056
Slc44a2KO+Ang II	25.8524	16.2176		9.63479	-2.31038	4.96013				Slc44a2KO+Lenti-Slc44a2+Ang II	24.019	13.767		10.252	-0.347784	1.2726
Slc44a2KO+Lenti-Slc44a2	27.8457	15.8809		11.9648	0.0196856	0.986448
Slc44a2KO+Lenti-Slc44a2	26.9444	15.6261		11.3183	-0.626897	1.54424
Slc44a2KO+Lenti-Slc44a2	27.3254	15.6275		11.698	-0.247198	1.1869
Slc44a2KO+Lenti-Slc44a2+Ang II	27.5206	16.1355		11.3851	-0.560077	1.47435
Slc44a2KO+Lenti-Slc44a2+Ang II	26.2911	14.786		11.505	-0.440125	1.35672
Slc44a2KO+Lenti-Slc44a2+Ang II	25.4523	14.1647		11.2876	-0.657522	1.57737
	Acta2	Gapdh		∆CT	∆∆CT	2-∆∆CT					Acta2	Gapdh		∆CT	∆∆CT	2-∆∆CT
WT	24.1991	15.2089		8.99026	0.202069	0.869303				WT	25.916	13.7254		12.1906	0.0276313	0.98103
WT	25.085	16.2131		8.87193	0.0837432	0.943606				WT	25.219	13.0836		12.1354	-0.0276313	1.01934
WT	24.4699	15.9676		8.50238	-0.285813	1.2191				WT+Ang II	26.6197	13.8377		12.7819	0.618941	0.651149
WT+Ang II	23.5416	14.1139		9.42767	0.639483	0.641943				WT+Ang II	26.513	13.6312		12.8818	0.718797	0.607604
WT+Ang II	25.0344	15.4207		9.61373	0.825537	0.564272				Slc44a2KO	26.2095	13.1255		13.084	0.92102	0.528135
WT+Ang II	24.9487	15.4752		9.47347	0.685276	0.621887				Slc44a2KO	26.2561	13.0251		13.2311	1.06807	0.476956
Slc44a2KO	25.0804	15.7997		9.28077	0.492582	0.710752				Slc44a2KO+Ang II	28.9078	15.1018		13.8061	1.64305	0.32018
Slc44a2KO	25.0732	15.4945		9.57872	0.790525	0.578133				Slc44a2KO+Ang II	27.8661	13.6083		14.2578	2.09478	0.234104
Slc44a2KO	24.0677	14.6058		9.46186	0.67367	0.62691				Slc44a2KO+Lenti-Slc44a2	25.2649	12.8027		12.4622	0.299202	0.812702
Slc44a2KO+Ang II	24.9837	14.6888		10.2949	1.50675	0.351904				Slc44a2KO+Lenti-Slc44a2	24.1968	11.6666		12.5302	0.367198	0.775287
Slc44a2KO+Ang II	26.1377	15.7547		10.383	1.59485	0.331057				Slc44a2KO+Lenti-Slc44a2+Ang II	26.6326	13.9648		12.6678	0.504746	0.704784
Slc44a2KO+Ang II	26.4858	16.2176		10.2682	1.48001	0.358487				Slc44a2KO+Lenti-Slc44a2+Ang II	26.2275	13.767		12.4606	0.297573	0.81362
Slc44a2KO+Lenti-Slc44a2	24.2923	15.8809		8.41141	-0.376786	1.29845
Slc44a2KO+Lenti-Slc44a2	24.2292	15.6261		8.60306	-0.185135	1.13692
Slc44a2KO+Lenti-Slc44a2	24.1537	15.6275		8.5262	-0.261992	1.19913
Slc44a2KO+Lenti-Slc44a2+Ang II	25.1215	16.1355		8.98593	0.197738	0.871917
Slc44a2KO+Lenti-Slc44a2+Ang II	23.2953	14.786		8.50929	-0.278901	1.21327
Slc44a2KO+Lenti-Slc44a2+Ang II	23.1142	14.1647		8.94956	0.161372	0.894174
	Tagln	Gapdh		∆CT	∆∆CT	2-∆∆CT					Tagln	Gapdh		∆CT	∆∆CT	2-∆∆CT
WT	23.0691	15.2089		7.86025	0.342967	0.788418				WT	28.9808	13.7254		15.2554	0.314922	0.803895
WT	23.4095	16.2131		7.19644	-0.320848	1.24906				WT	27.7091	13.0836		14.6256	-0.314922	1.24394
WT	23.4627	15.9676		7.49517	-0.022119	1.01545				WT+Ang II	29.6152	13.8377		15.7774	0.836965	0.55982
WT+Ang II	22.5601	14.1139		8.44622	0.928937	0.525245				WT+Ang II	29.5446	13.6312		15.9134	0.972926	0.509472
WT+Ang II	23.5406	15.4207		8.11996	0.602669	0.658534				Slc44a2KO	28.8368	13.1255		15.7113	0.770776	0.586102
WT+Ang II	23.6477	15.4752		8.17249	0.655201	0.634987				Slc44a2KO	28.5808	13.0251		15.5558	0.615304	0.652792
Slc44a2KO	23.894	15.7997		8.09429	0.577006	0.670353				Slc44a2KO+Ang II	31.9452	15.1018		16.8434	1.90294	0.267398
Slc44a2KO	23.832	15.4945		8.33756	0.820275	0.566334				Slc44a2KO+Ang II	30.4161	13.6083		16.8078	1.86736	0.274075
Slc44a2KO	22.6663	14.6058		8.06053	0.543247	0.686225				Slc44a2KO+Lenti-Slc44a2	27.9269	12.8027		15.1242	0.183726	0.880426
Slc44a2KO+Ang II	23.9131	14.6888		9.22426	1.70697	0.306302				Slc44a2KO+Lenti-Slc44a2	26.948	11.6666		15.2814	0.340869	0.789565
Slc44a2KO+Ang II	25.2038	15.7547		9.44909	1.9318	0.262102				Slc44a2KO+Lenti-Slc44a2+Ang II	29.3127	13.9648		15.3479	0.40743	0.753965
Slc44a2KO+Ang II	25.9922	16.2176		9.77457	2.25729	0.209165				Slc44a2KO+Lenti-Slc44a2+Ang II	28.9334	13.767		15.1665	0.22599	0.855008
Slc44a2KO+Lenti-Slc44a2	22.919	15.8809		7.03817	-0.479116	1.39389
Slc44a2KO+Lenti-Slc44a2	23.4274	15.6261		7.80127	0.283987	0.821318
Slc44a2KO+Lenti-Slc44a2	23.1408	15.6275		7.51333	-0.00395343	1.00274
Slc44a2KO+Lenti-Slc44a2+Ang II	24.12	16.1355		7.98445	0.467166	0.723384
Slc44a2KO+Lenti-Slc44a2+Ang II	22.3106	14.786		7.52452	0.00722936	0.995002
Slc44a2KO+Lenti-Slc44a2+Ang II	21.6199	14.1647		7.45523	-0.0620551	1.04395
	Cnn1	Gapdh		∆CT	∆∆CT	2-∆∆CT					Cnn1	Gapdh		∆CT	∆∆CT	2-∆∆CT
WT	23.2258	15.2089		8.01698	-0.184903	1.13674				WT	26.6894	13.7254		12.9641	0.274578	0.826692
WT	24.4806	16.2131		8.26749	0.0656134	0.955539				WT	25.4985	13.0836		12.4149	-0.274578	1.20964
WT	24.2887	15.9676		8.32117	0.11929	0.920641				WT+Ang II	27.2324	13.8377		13.3947	0.705179	0.613366
WT+Ang II	22.9163	14.1139		8.80243	0.60055	0.659503				WT+Ang II	27.1939	13.6312		13.5627	0.873207	0.545932
WT+Ang II	24.5816	15.4207		9.16086	0.95898	0.51442				Slc44a2KO	26.7733	13.1255		13.6478	0.958288	0.514667
WT+Ang II	24.3745	15.4752		8.89926	0.697378	0.616692				Slc44a2KO	26.2634	13.0251		13.2383	0.548853	0.683563
Slc44a2KO	24.5994	15.7997		8.79969	0.597814	0.660754				Slc44a2KO+Ang II	30.0589	15.1018		14.9571	2.2676	0.207676
Slc44a2KO	24.484	15.4945		8.98955	0.787674	0.579277				Slc44a2KO+Ang II	28.3068	13.6083		14.6985	2.00901	0.248443
Slc44a2KO	23.8118	14.6058		9.206	1.00412	0.498574				Slc44a2KO+Lenti-Slc44a2	24.9826	12.8027		12.1799	-0.509546	1.4236
Slc44a2KO+Ang II	24.9964	14.6888		10.3076	2.10577	0.232327				Slc44a2KO+Lenti-Slc44a2	24.7131	11.6666		13.0465	0.357042	0.780764
Slc44a2KO+Ang II	25.6684	15.7547		9.91371	1.71183	0.305272				Slc44a2KO+Lenti-Slc44a2+Ang II	26.2777	13.9648		12.3129	-0.376614	1.29829
Slc44a2KO+Ang II	25.5751	16.2176		9.35745	1.15557	0.448888				Slc44a2KO+Lenti-Slc44a2+Ang II	26.3771	13.767		12.6101	-0.079366	1.05655
Slc44a2KO+Lenti-Slc44a2	24.3817	15.8809		8.50083	0.298951	0.812843
Slc44a2KO+Lenti-Slc44a2	23.6597	15.6261		8.03359	-0.16829	1.12373
Slc44a2KO+Lenti-Slc44a2	23.9374	15.6275		8.30992	0.108037	0.92785
Slc44a2KO+Lenti-Slc44a2+Ang II	23.9993	16.1355		7.86373	-0.338146	1.26413
Slc44a2KO+Lenti-Slc44a2+Ang II	23.0597	14.786		8.27364	0.0717623	0.951475
Slc44a2KO+Lenti-Slc44a2+Ang II	22.2568	14.1647		8.09212	-0.109754	1.07904
Supplemental Figure 2D	N=5
	Opn	Gapdh	∆CT	∆∆CT	2-∆∆CT
Vector	25.4592	18.9336	6.52556	-0.179018	1.13211
Vector	25.0251	18.4492	6.5759	-0.128683	1.0933
Vector	22.9855	16.5243	6.46124	-0.243346	1.18373
Vector	24.8616	17.6985	7.16304	0.458461	0.727762
Vector	23.6942	16.8971	6.79717	0.0925861	0.93784
SLC44A2OE	25.6089	18.658	6.95095	0.24637	0.843015
SLC44A2OE	24.3024	17.8356	6.46681	-0.237772	1.17917
SLC44A2OE	24.6646	17.7057	6.95899	0.254404	0.838334
SLC44A2OE	24.8705	18.4812	6.38921	-0.31537	1.24433
SLC44A2OE	22.928	16.3356	6.5924	-0.112185	1.08086
Vector+Ang II	23.9921	18.715	5.2771	-1.42748	2.68977
Vector+Ang II	23.3407	17.5867	5.75395	-0.950632	1.93272
Vector+Ang II	22.4805	17.3432	5.13726	-1.56732	2.96355
Vector+Ang II	23.7219	18.6547	5.0672	-1.63738	3.11101
Vector+Ang II	24.1827	18.0786	6.10409	-0.600493	1.51623
SLC44A2OE+Ang II	25.9525	19.528	6.42449	-0.28009	1.21427
SLC44A2OE+Ang II	26.8655	20.4542	6.41128	-0.293307	1.22545
SLC44A2OE+Ang II	24.0186	17.4166	6.60202	-0.102564	1.07368
SLC44A2OE+Ang II	25.0255	19.0294	5.99607	-0.708517	1.63412
SLC44A2OE+Ang II	27.137	20.4559	6.68116	-0.0234245	1.01637
	Klf4	Gapdh	∆CT	∆∆CT	2-∆∆CT
Vector	24.4501	18.9336	5.51641	-0.172993	1.1274
Vector	24.1491	18.4492	5.6999	0.0104977	0.99275
Vector	22.5061	16.5243	5.98187	0.292463	0.816507
Vector	23.7242	17.6985	6.02562	0.336217	0.792115
Vector	22.1203	16.8971	5.22322	-0.466185	1.38145
SLC44A2OE	24.1235	18.658	5.46554	-0.223864	1.16786
SLC44A2OE	23.8414	17.8356	6.00584	0.316438	0.80305
SLC44A2OE	23.17	17.7057	5.46431	-0.225099	1.16886
SLC44A2OE	23.8422	18.4812	5.36096	-0.328442	1.25566
SLC44A2OE	21.8923	16.3356	5.5567	-0.132706	1.09635
Vector+Ang II	23.1705	18.715	4.45551	-1.2339	2.35201
Vector+Ang II	21.9731	17.5867	4.38638	-1.30302	2.46746
Vector+Ang II	21.7714	17.3432	4.42821	-1.26119	2.39694
Vector+Ang II	23.3743	18.6547	4.71956	-0.969841	1.95863
Vector+Ang II	23.0016	18.0786	4.923	-0.766407	1.70103
SLC44A2OE+Ang II	24.7367	19.528	5.20864	-0.480763	1.39548
SLC44A2OE+Ang II	25.3801	20.4542	4.92593	-0.763474	1.69757
SLC44A2OE+Ang II	23.1145	17.4166	5.69788	0.00847206	0.994145
SLC44A2OE+Ang II	24.4439	19.0294	5.41445	-0.274952	1.20995
SLC44A2OE+Ang II	26.3079	20.4559	5.85204	0.16263	0.893395
	Mmp2	Gapdh	∆CT	∆∆CT	2-∆∆CT
Vector	24.5911	18.9336	5.65743	0.442764	0.735724
Vector	23.3907	18.4492	4.94146	-0.273207	1.20849
Vector	22.2022	16.5243	5.67794	0.463276	0.725337
Vector	22.7204	17.6985	5.0219	-0.192765	1.14295
Vector	21.6716	16.8971	4.7746	-0.440068	1.35667
SLC44A2OE	23.8484	18.658	5.19042	-0.0242432	1.01695
SLC44A2OE	23.0238	17.8356	5.18822	-0.0264478	1.0185
SLC44A2OE	22.8723	17.7057	5.16669	-0.0479779	1.03381
SLC44A2OE	24.2699	18.4812	5.78864	0.573976	0.671763
SLC44A2OE	21.0508	16.3356	4.71523	-0.499431	1.41366
Vector+Ang II	22.1559	18.715	3.44094	-1.77372	3.41934
Vector+Ang II	21.2818	17.5867	3.69506	-1.5196	2.86711
Vector+Ang II	20.8768	17.3432	3.53361	-1.68105	3.20662
Vector+Ang II	21.9344	18.6547	3.27968	-1.93498	3.82373
Vector+Ang II	21.3902	18.0786	3.31163	-1.90304	3.73999
SLC44A2OE+Ang II	24.5931	19.528	5.06508	-0.149584	1.10925
SLC44A2OE+Ang II	24.8658	20.4542	4.41161	-0.803055	1.74479
SLC44A2OE+Ang II	22.6211	17.4166	5.20448	-0.0101838	1.00708
SLC44A2OE+Ang II	24.4866	19.0294	5.45722	0.242558	0.845245
SLC44A2OE+Ang II	25.388	20.4559	4.93208	-0.282584	1.21637
	Mmp9	Gapdh	∆CT	∆∆CT	2-∆∆CT
Vector	27.5738	18.9336	8.64019	-0.0572575	1.04049
Vector	27.3008	18.4492	8.85157	0.154128	0.898675
Vector	25.0939	16.5243	8.5696	-0.127845	1.09266
Vector	26.4652	17.6985	8.7667	0.0692551	0.95313
Vector	25.5562	16.8971	8.65916	-0.0382813	1.02689
SLC44A2OE	27.8853	18.658	9.22728	0.52983	0.692636
SLC44A2OE	26.2265	17.8356	8.39094	-0.306506	1.23671
SLC44A2OE	26.3824	17.7057	8.67673	-0.0207108	1.01446
SLC44A2OE	26.7283	18.4812	8.24704	-0.450404	1.36642
SLC44A2OE	25.3403	16.3356	9.00474	0.30729	0.808158
Vector+Ang II	26.063	18.715	7.34808	-1.34936	2.548
Vector+Ang II	25.281	17.5867	7.69431	-1.00313	2.00435
Vector+Ang II	24.2624	17.3432	6.9192	-1.77825	3.43009
Vector+Ang II	25.8436	18.6547	7.18891	-1.50853	2.8452
Vector+Ang II	25.4179	18.0786	7.33929	-1.35816	2.56358
SLC44A2OE+Ang II	27.6867	19.528	8.15862	-0.538822	1.45279
SLC44A2OE+Ang II	29.0291	20.4542	8.57495	-0.122493	1.08861
SLC44A2OE+Ang II	25.5574	17.4166	8.14083	-0.556617	1.47082
SLC44A2OE+Ang II	27.6237	19.0294	8.59431	-0.103133	1.0741
SLC44A2OE+Ang II	28.719	20.4559	8.2631	-0.43435	1.3513
	Acta2	Gapdh	∆CT	∆∆CT	2-∆∆CT
Vector	23.1946	18.9336	4.26099	-0.124177	1.08989
Vector	22.5624	18.4492	4.11316	-0.272006	1.20749
Vector	20.6771	16.5243	4.15283	-0.232335	1.17473
Vector	22.3693	17.6985	4.67075	0.285585	0.820409
Vector	21.6251	16.8971	4.7281	0.342933	0.788437
SLC44A2OE	22.3317	18.658	3.67366	-0.711505	1.63751
SLC44A2OE	21.8016	17.8356	3.966	-0.419164	1.33715
SLC44A2OE	21.5469	17.7057	3.84125	-0.543914	1.45792
SLC44A2OE	22.6429	18.4812	4.16164	-0.223527	1.16758
SLC44A2OE	20.1541	16.3356	3.81858	-0.566587	1.48102
Vector+Ang II	24.1299	18.715	5.41489	1.02973	0.489802
Vector+Ang II	23.0702	17.5867	5.48348	1.09832	0.467062
Vector+Ang II	22.8014	17.3432	5.4582	1.07303	0.475319
Vector+Ang II	23.9531	18.6547	5.29837	0.913206	0.531004
Vector+Ang II	23.2105	18.0786	5.1319	0.746733	0.595952
SLC44A2OE+Ang II	23.4499	19.528	3.92185	-0.463315	1.37871
SLC44A2OE+Ang II	24.0511	20.4542	3.59691	-0.78825	1.72698
SLC44A2OE+Ang II	21.1346	17.4166	3.71805	-0.667109	1.58789
SLC44A2OE+Ang II	23.0845	19.0294	4.05512	-0.330043	1.25705
SLC44A2OE+Ang II	24.3707	20.4559	3.91483	-0.470332	1.38543
	Tagln	Gapdh	∆CT	∆∆CT	2-∆∆CT
Vector	22.096	18.9336	3.16231	-0.375423	1.29722
Vector	21.8771	18.4492	3.42785	-0.109886	1.07914
Vector	19.7347	16.5243	3.21042	-0.32731	1.25467
Vector	21.4822	17.6985	3.78366	0.245926	0.843274
Vector	21.0015	16.8971	4.10443	0.566693	0.675163
SLC44A2OE	21.3578	18.658	2.69983	-0.837907	1.78746
SLC44A2OE	20.8628	17.8356	3.02718	-0.510553	1.4246
SLC44A2OE	20.7125	17.7057	3.00683	-0.530905	1.44484
SLC44A2OE	21.2274	18.4812	2.74618	-0.791555	1.73094
SLC44A2OE	19.5871	16.3356	3.25158	-0.286156	1.21939
Vector+Ang II	23.3405	18.715	4.62553	1.0878	0.470478
Vector+Ang II	21.9094	17.5867	4.32268	0.784948	0.580373
Vector+Ang II	21.8736	17.3432	4.53035	0.992619	0.502564
Vector+Ang II	22.9126	18.6547	4.25792	0.720184	0.60702
Vector+Ang II	22.4042	18.0786	4.32564	0.787906	0.579184
SLC44A2OE+Ang II	22.5119	19.528	2.98383	-0.553899	1.46805
SLC44A2OE+Ang II	23.4691	20.4542	3.01489	-0.522838	1.43678
SLC44A2OE+Ang II	20.0334	17.4166	2.61684	-0.920892	1.89329
SLC44A2OE+Ang II	21.8094	19.0294	2.78	-0.757735	1.69083
SLC44A2OE+Ang II	23.6921	20.4559	3.23617	-0.301563	1.23248
	Cnn1	Gapdh	∆CT	∆∆CT	2-∆∆CT
Vector	23.9227	18.9336	4.98906	-0.243893	1.18418
Vector	23.6492	18.4492	5.2	-0.032954	1.0231
Vector	21.8426	16.5243	5.31837	0.0854198	0.94251
Vector	22.822	17.6985	5.12343	-0.109521	1.07887
Vector	22.4309	16.8971	5.5339	0.300948	0.811719
SLC44A2OE	23.2073	18.658	4.54926	-0.683693	1.60625
SLC44A2OE	22.7371	17.8356	4.90153	-0.331419	1.25825
SLC44A2OE	22.0799	17.7057	4.37427	-0.858681	1.81338
SLC44A2OE	23.0331	18.4812	4.55187	-0.681079	1.60334
SLC44A2OE	21.1867	16.3356	4.85116	-0.381789	1.30296
Vector+Ang II	24.4313	18.715	5.71633	0.483379	0.715301
Vector+Ang II	23.5087	17.5867	5.92194	0.688989	0.620288
Vector+Ang II	23.7502	17.3432	6.40699	1.17404	0.443178
Vector+Ang II	24.8137	18.6547	6.15901	0.926057	0.526295
Vector+Ang II	24.7773	18.0786	6.6987	1.46575	0.362048
SLC44A2OE+Ang II	24.1968	19.528	4.66875	-0.564194	1.47856
SLC44A2OE+Ang II	25.3602	20.4542	4.906	-0.326945	1.25435
SLC44A2OE+Ang II	22.0109	17.4166	4.59429	-0.638659	1.55688
SLC44A2OE+Ang II	23.5424	19.0294	4.51297	-0.719977	1.64716
SLC44A2OE+Ang II	24.9483	20.4559	4.49244	-0.740514	1.67077

[truncated: 10 more sheets: Supplemental Figure 3, Supplemental Figure 4, Supplemental Figure 5, Supplemental Figure 6, Supplemental Figure 8, Supplemental Figure 9, Supplemental Figure 10, Supplemental Figure 11, Supplemental Figure 12, Supplemental Figure 13]
